# Supplementary material for: Reference-free structural variant detection in microbiomes via long-read co-assembly graphs
Source: Bioinformatics. 2024 Jun 28;40(Suppl 1):i58–67. doi: 10.1093/bioinformatics/btae224 (PMC11211843; doi:10.1093/bioinformatics/btae224)
Supplement: btae224_Supplementary_Data [file btae224_supplementary_data.zip]

Archive with 5 entries (4 files):
- btae224_Supplementary_Data/
- btae224_Supplementary_Data/biblio.bib
- btae224_Supplementary_Data/oup-authoring-template-doc.pdf
- btae224_Supplementary_Data/oup-authoring-template.cls
- btae224_Supplementary_Data/oup-authoring-template.pdf
