# Supplementary material for: Reference-free structural variant detection in microbiomes via long-read co-assembly graphs
Source: Bioinformatics. 2024 Jun 28;40(Suppl 1):i58–67. doi: 10.1093/bioinformatics/btae224 (PMC11211843; doi:10.1093/bioinformatics/btae224)
Supplement: btae224_Supplementary_Data [file btae224_supplementary_data.zip › btae224_Supplementary_Data/biblio.bib]

@article{ahlgren2017alignmentfree,
  title = {Alignment-Free \textbackslash documentclass[12pt]\{minimal\} \textbackslash usepackage\{amsmath\} \textbackslash usepackage\{wasysym\}  \textbackslash usepackage\{amsfonts\}  \textbackslash usepackage\{amssymb\}  \textbackslash usepackage\{amsbsy\} \textbackslash usepackage\{upgreek\} \textbackslash usepackage\{mathrsfs\} \textbackslash setlength\{\textbackslash oddsidemargin\}\{-69pt\} \textbackslash begin\{document\} \vphantom\{\}\{\}\$d\_2\^*\$\textbackslash end\{document\} Oligonucleotide Frequency Dissimilarity Measure Improves Prediction of Hosts from Metagenomically-Derived Viral Sequences},
  author = {Ahlgren, Nathan A. and Ren, Jie and Lu, Yang Young and Fuhrman, Jed A. and Sun, Fengzhu},
  year = {2017},
  month = jan,
  journal = {Nucleic Acids Research},
  volume = {45},
  number = {1},
  pages = {39--53},
  issn = {0305-1048},
  doi = {10.1093/nar/gkw1002},
  urldate = {2023-05-16},
  abstract = {Viruses and their host genomes often share similar oligonucleotide frequency (ONF) patterns, which can be used to predict the host of a given virus by finding the host with the greatest ONF similarity. We comprehensively compared 11 ONF metrics using several k-mer lengths for predicting host taxonomy from among {$\sim$}32 000 prokaryotic genomes for 1427 virus isolate genomes whose true hosts are known. The background-subtracting measure \textbackslash documentclass[12pt]\{minimal\} \textbackslash usepackage\{amsmath\} \textbackslash usepackage\{wasysym\}  \textbackslash usepackage\{amsfonts\}  \textbackslash usepackage\{amssymb\}  \textbackslash usepackage\{amsbsy\} \textbackslash usepackage\{upgreek\} \textbackslash usepackage\{mathrsfs\} \textbackslash setlength\{\textbackslash oddsidemargin\}\{-69pt\} \textbackslash begin\{document\} \vphantom\{\}\{\}\$d\_2\^*\$\textbackslash end\{document\} at k = 6 gave the highest host prediction accuracy (33\%, genus level) with reasonable computational times. Requiring a maximum dissimilarity score for making predictions (thresholding) and taking the consensus of the 30 most similar hosts further improved accuracy. Using a previous dataset of 820 bacteriophage and 2699 bacterial genomes, \textbackslash documentclass[12pt]\{minimal\} \textbackslash usepackage\{amsmath\} \textbackslash usepackage\{wasysym\}  \textbackslash usepackage\{amsfonts\}  \textbackslash usepackage\{amssymb\}  \textbackslash usepackage\{amsbsy\} \textbackslash usepackage\{upgreek\} \textbackslash usepackage\{mathrsfs\} \textbackslash setlength\{\textbackslash oddsidemargin\}\{-69pt\} \textbackslash begin\{document\} \vphantom\{\}\{\}\$d\_2\^*\$\textbackslash end\{document\} host prediction accuracies with thresholding and consensus methods (genus-level: 64\%) exceeded previous Euclidian distance ONF (32\%) or homology-based (22-62\%) methods. When applied to metagenomically-assembled marine SUP05 viruses and the human gut virus crAssphage, \textbackslash documentclass[12pt]\{minimal\} \textbackslash usepackage\{amsmath\} \textbackslash usepackage\{wasysym\}  \textbackslash usepackage\{amsfonts\}  \textbackslash usepackage\{amssymb\}  \textbackslash usepackage\{amsbsy\} \textbackslash usepackage\{upgreek\} \textbackslash usepackage\{mathrsfs\} \textbackslash setlength\{\textbackslash oddsidemargin\}\{-69pt\} \textbackslash begin\{document\} \vphantom\{\}\{\}\$d\_2\^*\$\textbackslash end\{document\}-based predictions overlapped (i.e. some same, some different) with the previously inferred hosts of these viruses. The extent of overlap improved when only using host genomes or metagenomic contigs from the same habitat or samples as the query viruses. The \textbackslash documentclass[12pt]\{minimal\} \textbackslash usepackage\{amsmath\} \textbackslash usepackage\{wasysym\}  \textbackslash usepackage\{amsfonts\}  \textbackslash usepackage\{amssymb\}  \textbackslash usepackage\{amsbsy\} \textbackslash usepackage\{upgreek\} \textbackslash usepackage\{mathrsfs\} \textbackslash setlength\{\textbackslash oddsidemargin\}\{-69pt\} \textbackslash begin\{document\} \vphantom\{\}\{\}\$d\_2\^*\$\textbackslash end\{document\} ONF method will greatly improve the characterization of novel, metagenomic viruses.},
  pmcid = {PMC5224470},
  pmid = {27899557}
}

@article{alneberg2018genomes,
  title = {Genomes from Uncultivated Prokaryotes: A Comparison of Metagenome-Assembled and Single-Amplified Genomes},
  shorttitle = {Genomes from Uncultivated Prokaryotes},
  author = {Alneberg, Johannes and Karlsson, Christofer M. G. and Divne, Anna-Maria and Bergin, Claudia and Homa, Felix and Lindh, Markus V. and Hugerth, Luisa W. and Ettema, Thijs J. G. and Bertilsson, Stefan and Andersson, Anders F. and Pinhassi, Jarone},
  year = {2018},
  month = sep,
  journal = {Microbiome},
  volume = {6},
  number = {1},
  pages = {173},
  issn = {2049-2618},
  doi = {10.1186/s40168-018-0550-0},
  urldate = {2023-05-20},
  abstract = {Prokaryotes dominate the biosphere and regulate biogeochemical processes essential to all life. Yet, our knowledge about their biology is for the most part limited to the minority that has been successfully cultured. Molecular techniques now allow for obtaining genome sequences of uncultivated prokaryotic taxa, facilitating in-depth analyses that may ultimately improve our understanding of these key organisms.}
}

@article{andrianjakarivony2022phagehost,
  title = {Phage-{{Host Prediction Using}} a {{Computational Tool Coupled}} with {{16S rRNA Gene Amplicon Sequencing}}},
  author = {Andrianjakarivony, Harilanto Felana and Bettarel, Yvan and Armougom, Fabrice and Desnues, Christelle},
  year = {2022},
  month = dec,
  journal = {Viruses},
  volume = {15},
  number = {1},
  pages = {76},
  issn = {1999-4915},
  doi = {10.3390/v15010076},
  abstract = {Metagenomics studies have revealed tremendous viral diversity in aquatic environments. Yet, while the genomic data they have provided is extensive, it is unannotated. For example, most phage sequences lack accurate information about their bacterial host, which prevents reliable phage identification and the investigation of phage-host interactions. This study aimed to take this knowledge further, using a viral metagenomic framework to decipher the composition and diversity of phage communities and to predict their bacterial hosts. To this end, we used water and sediment samples collected from seven sites with varying contamination levels in the Ebri\'e Lagoon in Abidjan, Ivory Coast. The bacterial communities were characterized using the 16S rRNA metabarcoding approach, and a framework was developed to investigate the virome datasets that: (1) identified phage contigs with VirSorter and VIBRANT; (2) classified these contigs with MetaPhinder using the phage database (taxonomic annotation); and (3) predicted the phages' bacterial hosts with a machine learning-based tool: the Prokaryotic Virus-Host Predictor. The findings showed that the taxonomic profiles of phages and bacteria were specific to sediment or water samples. Phage sequences assigned to the Microviridae family were widespread in sediment samples, whereas phage sequences assigned to the Siphoviridae, Myoviridae and Podoviridae families were predominant in water samples. In terms of bacterial communities, the phyla Latescibacteria, Zixibacteria, Bacteroidetes, Acidobacteria, Calditrichaeota, Gemmatimonadetes, Cyanobacteria and Patescibacteria were most widespread in sediment samples, while the phyla Epsilonbacteraeota, Tenericutes, Margulisbacteria, Proteobacteria, Actinobacteria, Planctomycetes and Marinimicrobia were most prevalent in water samples. Significantly, the relative abundance of bacterial communities (at major phylum level) estimated by 16S rRNA metabarcoding and phage-host prediction were significantly similar. These results demonstrate the reliability of this novel approach for predicting the bacterial hosts of phages from shotgun metagenomic sequencing data.},
  langid = {english},
  pmcid = {PMC9862649},
  pmid = {36680116}
}

@article{ayling2020new,
  title = {New Approaches for Metagenome Assembly with Short Reads},
  author = {Ayling, Martin and Clark, Matthew D and Leggett, Richard M},
  year = {2020},
  month = mar,
  journal = {Briefings in Bioinformatics},
  volume = {21},
  number = {2},
  pages = {584--594},
  issn = {1477-4054},
  doi = {10.1093/bib/bbz020},
  urldate = {2023-05-16},
  abstract = {In recent years, the use of longer range read data combined with advances in assembly algorithms has stimulated big improvements in the contiguity and quality of genome assemblies. However, these advances have not directly transferred to metagenomic data sets, as assumptions made by the single genome assembly algorithms do not apply when assembling multiple genomes at varying levels of abundance. The development of dedicated assemblers for metagenomic data was a relatively late innovation and for many years, researchers had to make do using tools designed for single genomes. This has changed in the last few years and we have seen the emergence of a new type of tool built using different principles. In this review, we describe the challenges inherent in metagenomic assemblies and compare the different approaches taken by these novel assembly tools.}
}

@article{bassi2022novel,
  title = {Novel {{Virus Identification}} through {{Metagenomics}}: {{A Systematic Review}}},
  shorttitle = {Novel {{Virus Identification}} through {{Metagenomics}}},
  author = {Bassi, Cristian and Guerriero, Paola and Pierantoni, Marina and Callegari, Elisa and Sabbioni, Silvia},
  year = {2022},
  month = dec,
  journal = {Life},
  volume = {12},
  number = {12},
  pages = {2048},
  publisher = {{Multidisciplinary Digital Publishing Institute}},
  issn = {2075-1729},
  doi = {10.3390/life12122048},
  urldate = {2023-05-16},
  abstract = {Metagenomic Next Generation Sequencing (mNGS) allows the evaluation of complex microbial communities, avoiding isolation and cultivation of each microbial species, and does not require prior knowledge of the microbial sequences present in the sample. Applications of mNGS include virome characterization, new virus discovery and full-length viral genome reconstruction, either from virus preparations enriched in culture or directly from clinical and environmental specimens. Here, we systematically reviewed studies that describe novel virus identification through mNGS from samples of different origin (plant, animal and environment). Without imposing time limits to the search, 379 publications were identified that met the search parameters. Sample types, geographical origin, enrichment and nucleic acid extraction methods, sequencing platforms, bioinformatic analytical steps and identified viral families were described. The review highlights mNGS as a feasible method for novel virus discovery from samples of different origins, describes which kind of heterogeneous experimental and analytical protocols are currently used and provides useful information such as the different commercial kits used for the purification of nucleic acids and bioinformatics analytical pipelines.},
  copyright = {http://creativecommons.org/licenses/by/3.0/},
  langid = {english}
}

@article{bickhart2019assignment,
  title = {Assignment of Virus and Antimicrobial Resistance Genes to Microbial Hosts in a Complex Microbial Community by Combined Long-Read Assembly and Proximity Ligation},
  author = {Bickhart, Derek M. and Watson, Mick and Koren, Sergey and {Panke-Buisse}, Kevin and Cersosimo, Laura M. and Press, Maximilian O. and Van Tassell, Curtis P. and Van Kessel, Jo Ann S. and Haley, Bradd J. and Kim, Seon Woo and Heiner, Cheryl and Suen, Garret and Bakshy, Kiranmayee and Liachko, Ivan and Sullivan, Shawn T. and Myer, Phillip R. and Ghurye, Jay and Pop, Mihai and Weimer, Paul J. and Phillippy, Adam M. and Smith, Timothy P. L.},
  year = {2019},
  month = aug,
  journal = {Genome Biology},
  volume = {20},
  number = {1},
  pages = {153},
  issn = {1474-760X},
  doi = {10.1186/s13059-019-1760-x},
  abstract = {We describe a method that adds long-read sequencing to a mix of technologies used to assemble a highly complex cattle rumen microbial community, and provide a comparison to short read-based methods. Long-read alignments and Hi-C linkage between contigs support the identification of 188 novel virus-host associations and the determination of phage life cycle states in the rumen microbial community. The long-read assembly also identifies 94 antimicrobial resistance genes, compared to only seven alleles in the short-read assembly. We demonstrate novel techniques that work synergistically to improve characterization of biological features in a highly complex rumen microbial community.},
  langid = {english},
  pmcid = {PMC6676630},
  pmid = {31375138}
}

@article{brito2021examining,
  title = {Examining Horizontal Gene Transfer in Microbial Communities},
  author = {Brito, Ilana Lauren},
  year = {2021},
  month = jul,
  journal = {Nature Reviews Microbiology},
  volume = {19},
  number = {7},
  pages = {442--453},
  publisher = {{Nature Publishing Group}},
  issn = {1740-1534},
  doi = {10.1038/s41579-021-00534-7},
  urldate = {2023-05-20},
  abstract = {Bacteria acquire novel DNA through horizontal gene transfer (HGT), a process that enables an organism to rapidly adapt to changing environmental conditions, provides a competitive edge and potentially alters its relationship with its host. Although the HGT process is routinely exploited in laboratories, there is a surprising disconnect between what we know from laboratory experiments and what we know from natural environments, such as the human gut microbiome. Owing to a suite of newly available computational algorithms and experimental approaches, we have a broader understanding of the genes that are being transferred and are starting to understand the ecology of HGT in natural microbial communities. This Review focuses on these new technologies, the questions they can address and their limitations. As these methods are applied more broadly, we are beginning to recognize the full extent of HGT possible within a microbiome and the punctuated dynamics of HGT, specifically in response to external stimuli. Furthermore, we are better characterizing the complex selective pressures on mobile genetic elements and the mechanisms by which they interact with the bacterial host genome.},
  copyright = {2021 Springer Nature Limited},
  langid = {english}
}

@article{brown2020exploring,
  title = {Exploring Neighborhoods in Large Metagenome Assembly Graphs Using Spacegraphcats Reveals Hidden Sequence Diversity},
  author = {Brown, C. Titus and Moritz, Dominik and O'Brien, Michael P. and Reidl, Felix and Reiter, Taylor and Sullivan, Blair D.},
  year = {2020},
  month = jul,
  journal = {Genome Biology},
  volume = {21},
  number = {1},
  pages = {164},
  issn = {1474-760X},
  doi = {10.1186/s13059-020-02066-4},
  urldate = {2023-05-20},
  abstract = {Genomes computationally inferred from large metagenomic data sets are often incomplete and may be missing functionally important content and strain variation. We introduce an information retrieval system for large metagenomic data sets that exploits the sparsity of DNA assembly graphs to efficiently extract subgraphs surrounding an inferred genome. We apply this system to recover missing content from genome bins and show that substantial genomic sequence variation is present in a real metagenome. Our software implementation is available at https://github.com/spacegraphcats/spacegraphcatsunder the 3-Clause BSD License.}
}

@article{odonnell2020mum,
  title = {{{MUM}}\&{{Co}}: Accurate Detection of All {{SV}} Types through Whole-Genome Alignment},
  shorttitle = {{{MUM}}\&{{Co}}},
  author = {O'Donnell, Samuel and Fischer, Gilles},
  year = {2020},
  month = may,
  journal = {Bioinformatics},
  volume = {36},
  number = {10},
  pages = {3242--3243},
  issn = {1367-4803},
  doi = {10.1093/bioinformatics/btaa115},
  urldate = {2024-01-08},
  abstract = {MUM\&amp;Co is a single bash script to detect structural variations (SVs) utilizing whole-genome alignment (WGA). Using MUMmer's nucmer alignment, MUM\&amp;Co can detect insertions, deletions, tandem duplications, inversions and translocations greater than 50\,bp. Its versatility depends upon the WGA and therefore benefits from contiguous de-novo assemblies generated by third generation sequencing technologies. Benchmarked against five WGA SV-calling tools, MUM\&amp;Co outperforms all tools on simulated SVs in yeast, plant and human genomes and performs similarly in two real human datasets. Additionally, MUM\&amp;Co is particularly unique in its ability to find inversions in both simulated and real datasets. Lastly, MUM\&amp;Co's primary output is an intuitive tabulated file containing a list of SVs with only necessary genomic details.https://github.com/SAMtoBAM/MUMandCo.Supplementary data are available at Bioinformatics online.}
}


@article{buchfink2021sensitive,
  title = {Sensitive Protein Alignments at Tree-of-Life Scale Using {{DIAMOND}}},
  author = {Buchfink, Benjamin and Reuter, Klaus and Drost, Hajk-Georg},
  year = {2021},
  month = apr,
  journal = {Nature Methods},
  volume = {18},
  number = {4},
  pages = {366--368},
  publisher = {{Nature Publishing Group}},
  issn = {1548-7105},
  doi = {10.1038/s41592-021-01101-x},
  urldate = {2023-05-03},
  abstract = {We are at the beginning of a genomic revolution in which all known species are planned to be sequenced. Accessing such data for comparative analyses is crucial in this new age of data-driven biology. Here, we introduce an improved version of DIAMOND that greatly exceeds previous search performances and harnesses supercomputing to perform tree-of-life scale protein alignments in hours, while matching the sensitivity of the gold standard BLASTP.},
  copyright = {2021 The Author(s)},
  langid = {english}
}

@article{bzhalava2018machine,
  title = {Machine {{Learning}} for Detection of Viral Sequences in Human Metagenomic Datasets},
  author = {Bzhalava, Zurab and Tampuu, Ardi and Ba{\l}a, Piotr and Vicente, Raul and Dillner, Joakim},
  year = {2018},
  month = sep,
  journal = {BMC Bioinformatics},
  volume = {19},
  number = {1},
  pages = {336},
  issn = {1471-2105},
  doi = {10.1186/s12859-018-2340-x},
  urldate = {2023-05-16},
  abstract = {Detection of highly divergent or yet unknown viruses from metagenomics sequencing datasets is a major bioinformatics challenge. When human samples are sequenced, a large proportion of assembled contigs are classified as ``unknown'', as conventional methods find no similarity to known sequences. We wished to explore whether machine learning algorithms using Relative Synonymous Codon Usage frequency (RSCU) could improve the detection of viral sequences in metagenomic sequencing data.}
}

@article{hagberg-2008-exploring,
  title={Exploring network structure, dynamics, and function using NetworkX},
  author={Hagberg, Aric and Swart, Pieter and S Chult, Daniel},
  journal={Proceedings of the 7th Python in Science Conference (SciPy2008)},
  pages={11--15},
  year={2008}
}


@article{altschul1990basica,
  title = {Basic Local Alignment Search Tool},
  author = {Altschul, S. F. and Gish, W. and Miller, W. and Myers, E. W. and Lipman, D. J.},
  year = {1990},
  month = oct,
  journal = {Journal of Molecular Biology},
  volume = {215},
  number = {3},
  pages = {403--410},
  issn = {0022-2836},
  doi = {10.1016/S0022-2836(05)80360-2},
  abstract = {A new approach to rapid sequence comparison, basic local alignment search tool (BLAST), directly approximates alignments that optimize a measure of local similarity, the maximal segment pair (MSP) score. Recent mathematical results on the stochastic properties of MSP scores allow an analysis of the performance of this method as well as the statistical significance of alignments it generates. The basic algorithm is simple and robust; it can be implemented in a number of ways and applied in a variety of contexts including straightforward DNA and protein sequence database searches, motif searches, gene identification searches, and in the analysis of multiple regions of similarity in long DNA sequences. In addition to its flexibility and tractability to mathematical analysis, BLAST is an order of magnitude faster than existing sequence comparison tools of comparable sensitivity.},
  langid = {english},
  pmid = {2231712}
}


@article{camargo2023identification,
  title = {Identification of Mobile Genetic Elements with {{geNomad}}},
  author = {Camargo, Antonio Pedro and Roux, Simon and Schulz, Frederik and Babinski, Michal and Xu, Yan and Hu, Bin and Chain, Patrick S. G. and Nayfach, Stephen and Kyrpides, Nikos C.},
  year = {2023},
  month = sep,
  journal = {Nature Biotechnology},
  pages = {1--10},
  publisher = {{Nature Publishing Group}},
  issn = {1546-1696},
  doi = {10.1038/s41587-023-01953-y},
  urldate = {2023-09-27},
  abstract = {Identifying and characterizing mobile genetic elements in sequencing data is essential for understanding their diversity, ecology, biotechnological applications and impact on public health. Here we introduce geNomad, a classification and annotation framework that combines information from gene content and a deep neural network to identify sequences of plasmids and viruses. geNomad uses a dataset of more than 200,000 marker protein profiles to provide functional gene annotation and taxonomic assignment of viral genomes. Using a conditional random field model, geNomad also detects proviruses integrated into host genomes with high precision. In benchmarks, geNomad achieved high classification performance for diverse plasmids and viruses (Matthews correlation coefficient of 77.8\% and 95.3\%, respectively), substantially outperforming other tools. Leveraging geNomad's speed and scalability, we processed over 2.7 trillion base pairs of sequencing data, leading to the discovery of millions of viruses and plasmids that are available through the IMG/VR and IMG/PR databases. geNomad is available at https://portal.nersc.gov/genomad.},
  copyright = {2023 This is a U.S. Government work and not under copyright protection in the US; foreign copyright protection may apply},
  langid = {english}
}

@misc{camargo2023you,
  title = {You Can Move, but You Can't Hide: Identification of Mobile Genetic Elements with {{geNomad}}},
  shorttitle = {You Can Move, but You Can't Hide},
  author = {Camargo, Antonio Pedro and Roux, Simon and Schulz, Frederik and Babinski, Michal and Xu, Yan and Hu, Bin and Chain, Patrick S. G. and Nayfach, Stephen and Kyrpides, Nikos C.},
  year = {2023},
  month = mar,
  primaryclass = {New Results},
  pages = {2023.03.05.531206},
  publisher = {{bioRxiv}},
  doi = {10.1101/2023.03.05.531206},
  urldate = {2023-05-30},
  abstract = {Identifying and characterizing mobile genetic elements (MGEs) in sequencing data is essential for understanding their diversity, ecology, biotechnological applications, and impact on public health. Here, we introduce geNomad, a classification and annotation framework that combines information from gene content and a deep neural network to identify sequences of plasmids and viruses. geNomad uses a large dataset of marker proteins to provide functional gene annotation and taxonomic assignment of viral genomes. Using a conditional random field model, geNomad also detects proviruses integrated into host genomes with high precision. In benchmarks that included diverse MGE and chromosome sequences, geNomad significantly outperformed other tools in all evaluated clades of plasmids and viruses. Leveraging geNomad's speed and scalability, we were able to process public metagenomes and metatranscriptomes, leading to the discovery of millions of new viruses and plasmids that are available through the IMG/VR and IMG/PR databases. We anticipate that geNomad will enable further advancements in MGE research, and it is available at https://portal.nersc.gov/genomad.},
  archiveprefix = {bioRxiv},
  chapter = {New Results},
  copyright = {\textcopyright{} 2023, Posted by Cold Spring Harbor Laboratory. This pre-print is available under a Creative Commons License (Attribution-NoDerivs 4.0 International), CC BY-ND 4.0, as described at http://creativecommons.org/licenses/by-nd/4.0/},
  langid = {english}
}

@article{chaumeil2022gtdbtk,
  title = {{{GTDB-Tk}} v2: Memory Friendly Classification with the Genome Taxonomy Database},
  shorttitle = {{{GTDB-Tk}} V2},
  author = {Chaumeil, Pierre-Alain and Mussig, Aaron J and Hugenholtz, Philip and Parks, Donovan H},
  year = {2022},
  month = dec,
  journal = {Bioinformatics},
  volume = {38},
  number = {23},
  pages = {5315--5316},
  issn = {1367-4803},
  doi = {10.1093/bioinformatics/btac672},
  urldate = {2023-05-16},
  abstract = {The Genome Taxonomy Database (GTDB) and associated taxonomic classification toolkit (GTDB-Tk) have been widely adopted by the microbiology community. However, the growing size of the GTDB bacterial reference tree has resulted in GTDB-Tk requiring substantial amounts of memory ({$\sim$}320 GB) which limits its adoption and ease of use. Here, we present an update to GTDB-Tk that uses a divide-and-conquer approach where user genomes are initially placed into a bacterial reference tree with family-level representatives followed by placement into an appropriate class-level subtree comprising species representatives. This substantially reduces the memory requirements of GTDB-Tk while having minimal impact on classification.GTDB-Tk is implemented in Python and licenced under the GNU General Public Licence v3.0. Source code and documentation are available at: https://github.com/ecogenomics/gtdbtk.Supplementary data are available at Bioinformatics online.}
}

@article{yang2017nanosima,
  title = {{{NanoSim}}: Nanopore Sequence Read Simulator Based on Statistical Characterization},
  shorttitle = {{{NanoSim}}},
  author = {Yang, Chen and Chu, Justin and Warren, Ren{\'e} L and Birol, Inan{\c c}},
  year = {2017},
  month = apr,
  journal = {GigaScience},
  volume = {6},
  number = {4},
  pages = {gix010},
  issn = {2047-217X},
  doi = {10.1093/gigascience/gix010},
  urldate = {2024-01-08},
  abstract = {The MinION sequencing instrument from Oxford Nanopore Technologies (ONT) produces long read lengths from single-molecule sequencing {\textendash} valuable features for detailed genome characterization. To realize the potential of this platform, a number of groups are developing bioinformatics tools tuned for the unique characteristics of its data. We note that these development efforts would benefit from a simulator software, the output of which could be used to benchmark analysis tools. ~Here, we introduce NanoSim, a fast and scalable read simulator that captures the technology-specific features of ONT data and allows for adjustments upon improvement of nanopore sequencing technology. The first step of NanoSim is read characterization, which provides a comprehensive alignment-based analysis and generates a set of read profiles serving as the input to the next step, the simulation stage. The simulation stage uses the model built in the previous step to produce in silico reads for a given reference genome. NanoSim is written in Python and R. The source files and manual are available at the Genome Sciences Centre website: http://www.bcgsc.ca/platform/bioinfo/software/nanosim. In this work, we model the base-calling errors of ONT reads to inform the simulation of sequences with similar characteristics. We showcase the performance of NanoSim on publicly available datasets generated using the R7 and R7.3 chemistries and different sequencing kits and compare the resulting synthetic reads to those of other long-sequence simulators and experimental ONT reads. We expect NanoSim to have an enabling role in the field and benefit the development of scalable next-generation sequencing technologies for the long nanopore reads, including genome assembly, mutation detection, and even metagenomic analysis software.}
}

@article{lind2008wholegenome,
  title = {Whole-Genome Mutational Biases in Bacteria},
  author = {Lind, Peter A. and Andersson, Dan I.},
  year = {2008},
  month = nov,
  journal = {Proceedings of the National Academy of Sciences of the United States of America},
  volume = {105},
  number = {46},
  pages = {17878--17883},
  issn = {1091-6490},
  doi = {10.1073/pnas.0804445105},
  abstract = {A fundamental biological question is what forces shape the guanine plus cytosine (GC) content of genomes. We studied the specificity and rate of different mutational biases in real time in the bacterium Salmonella typhimurium under conditions of strongly reduced selection and in the absence of the major DNA repair systems involved in repairing common spontaneous mutations caused by oxidized and deaminated DNA bases. The mutational spectrum was determined by whole-genome sequencing of two S. typhimurium mutants that were serially passaged for 5,000 generations. Analysis of 943 identified base pair substitutions showed that 91\% were GC-to-TA transversions and 7\% were GC-to-AT transitions, commonly associated with 8-oxoG- and deamination-induced damages, respectively. Other types of base pair substitutions constituted the remaining 2\% of the mutations. With regard to mutational biases, there was a significant increase in C-to-T transitions on the nontranscribed strand, and for highly expressed genes, C/G-to-T mutations were more common than expected; however, no significant mutational bias with regard to leading and lagging strands of replication or chromosome position were found. These results suggest that, based on the experimentally determined mutational rates and specificities, a bacterial genome lacking the relevant DNA repair systems could, as a consequence of these underlying mutational biases, very rapidly reduce its GC content.},
  langid = {english},
  pmcid = {PMC2584707},
  pmid = {19001264}
}


@article{koskiniemi2012selectiondriven,
  title = {Selection-{{Driven Gene Loss}} in {{Bacteria}}},
  author = {Koskiniemi, Sanna and Sun, Song and Berg, Otto G. and Andersson, Dan I.},
  year = {2012},
  month = jun,
  journal = {PLOS Genetics},
  volume = {8},
  number = {6},
  pages = {e1002787},
  publisher = {{Public Library of Science}},
  issn = {1553-7404},
  doi = {10.1371/journal.pgen.1002787},
  urldate = {2024-01-16},
  abstract = {Gene loss by deletion is a common evolutionary process in bacteria, as exemplified by bacteria with small genomes that have evolved from bacteria with larger genomes by reductive processes. The driving force(s) for genome reduction remains unclear, and here we examined the hypothesis that gene loss is selected because carriage of superfluous genes confers a fitness cost to the bacterium. In the bacterium Salmonella enterica, we measured deletion rates at 11 chromosomal positions and the fitness effects of several spontaneous deletions. Deletion rates varied over 200-fold between different regions with the replication terminus region showing the highest rates. Approximately 25\% of the examined deletions caused an increase in fitness under one or several growth conditions, and after serial passage of wild-type bacteria in rich medium for 1,000 generations we observed fixation of deletions that substantially increased bacterial fitness when reconstructed in a non-evolved bacterium. These results suggest that selection could be a significant driver of gene loss and reductive genome evolution.},
  langid = {english}
}


@misc{zhou2022integrated,
  title = {An Integrated Strain-Level Analytic Pipeline Utilizing Longitudinal Metagenomic Data},
  author = {Zhou, Boyan and Wang, Chan and Putzel, Gregory and Hu, Jiyuan and Liu, Menghan and Wu, Fen and Chen, Yu and Pironti, Alejandro and Li, Huilin},
  year = {2022},
  month = feb,
  primaryclass = {New Results},
  pages = {2022.02.15.480548},
  publisher = {{bioRxiv}},
  doi = {10.1101/2022.02.15.480548},
  urldate = {2024-01-15},
  abstract = {The development of sequencing technology and analytic tools have advanced our insights into the complexity of microbiome. Since different strains within species may display great phenotypic variability, studying within-species variations enhances the understanding of microbial biological processes. However, most existing methods for strain-level analysis do not allow for the simultaneous interrogation of strain proportions and genome-wide variants in longitudinal metagenomic samples. In this study, we introduce LongStrain, an integrated pipeline for the analysis of metagenomic data from individuals with longitudinal or repeated samples. Our algorithm improves the efficiency and accuracy of strain identification by jointly modeling the strain proportion and genomic variants in combined multiple samples within individuals. With simulation studies of a microbial community and single species, we show that LongStrain is superior to three extensively used methods in variant calling and proportion estimation. Furthermore, we illustrate the potential applications of LongStrain in the real data analysis of The Environmental Determinants of Diabetes in the Young (TEDDY) study and a gastric intestinal metaplasia microbiome study. We investigate the association between the dynamic change of strain proportions and early life events, such as birth delivery mode, antibiotic treatment, and weaning. By joint analysis of phylogeny and strain transition, we also identify a subspecies clade of Bifidobacterium longum which is significantly correlated with breastfeeding.},
  archiveprefix = {bioRxiv},
  chapter = {New Results},
  copyright = {{\textcopyright} 2022, Posted by Cold Spring Harbor Laboratory. This pre-print is available under a Creative Commons License (Attribution-NonCommercial-NoDerivs 4.0 International), CC BY-NC-ND 4.0, as described at http://creativecommons.org/licenses/by-nc-nd/4.0/},
  langid = {english}
}


@article{wood2019improved,
  title = {Improved Metagenomic Analysis with {{Kraken}} 2},
  author = {Wood, Derrick E. and Lu, Jennifer and Langmead, Ben},
  year = {2019},
  month = nov,
  journal = {Genome Biology},
  volume = {20},
  number = {1},
  pages = {257},
  issn = {1474-760X},
  doi = {10.1186/s13059-019-1891-0},
  urldate = {2021-02-11},
  abstract = {Although Kraken's k-mer-based approach provides a fast taxonomic classification of metagenomic sequence data, its large memory requirements can be limiting for some applications. Kraken 2 improves upon Kraken 1 by reducing memory usage by 85\%, allowing greater amounts of reference genomic data to be used, while maintaining high accuracy and increasing speed fivefold. Kraken 2 also introduces a translated search mode, providing increased sensitivity in viral metagenomics analysis.}
}

@article{amarasinghe2020opportunities,
  title = {Opportunities and Challenges in Long-Read Sequencing Data Analysis},
  author = {Amarasinghe, Shanika L. and Su, Shian and Dong, Xueyi and Zappia, Luke and Ritchie, Matthew E. and Gouil, Quentin},
  year = {2020},
  month = feb,
  journal = {Genome Biology},
  volume = {21},
  number = {1},
  pages = {30},
  issn = {1474-760X},
  doi = {10.1186/s13059-020-1935-5},
  urldate = {2024-01-14},
  abstract = {Long-read technologies are overcoming early limitations in accuracy and throughput, broadening their application domains in genomics. Dedicated analysis tools that take into account the characteristics of long-read data are thus required, but the fast pace of development of such tools can be overwhelming. To assist in the design and analysis of long-read sequencing projects, we review the current landscape of available tools and present an online interactive database, long-read-tools.org, to facilitate their browsing. We further focus on the principles of error correction, base modification detection, and long-read transcriptomics analysis and highlight the challenges that remain.}
}


@article{chen2020accuratea,
  title = {Accurate and Complete Genomes from Metagenomes},
  author = {Chen, Lin-Xing and Anantharaman, Karthik and Shaiber, Alon and Eren, A. Murat and Banfield, Jillian F.},
  year = {2020},
  month = mar,
  journal = {Genome Research},
  volume = {30},
  number = {3},
  pages = {315--333},
  publisher = {{Cold Spring Harbor Lab}},
  issn = {1088-9051, 1549-5469},
  doi = {10.1101/gr.258640.119},
  urldate = {2023-05-20},
  abstract = {Genomes are an integral component of the biological information about an organism; thus, the more complete the genome, the more informative it is. Historically, bacterial and archaeal genomes were reconstructed from pure (monoclonal) cultures, and the first reported sequences were manually curated to completion. However, the bottleneck imposed by the requirement for isolates precluded genomic insights for the vast majority of microbial life. Shotgun sequencing of microbial communities, referred to initially as community genomics and subsequently as genome-resolved metagenomics, can circumvent this limitation by obtaining metagenome-assembled genomes (MAGs); but gaps, local assembly errors, chimeras, and contamination by fragments from other genomes limit the value of these genomes. Here, we discuss genome curation to improve and, in some cases, achieve complete (circularized, no gaps) MAGs (CMAGs). To date, few CMAGs have been generated, although notably some are from very complex systems such as soil and sediment. Through analysis of about 7000 published complete bacterial isolate genomes, we verify the value of cumulative GC skew in combination with other metrics to establish bacterial genome sequence accuracy. The analysis of cumulative GC skew identified potential misassemblies in some reference genomes of isolated bacteria and the repeat sequences that likely gave rise to them. We discuss methods that could be implemented in bioinformatic approaches for curation to ensure that metabolic and evolutionary analyses can be based on very high-quality genomes.},
  langid = {english},
  pmid = {32188701}
}

@article{curry2021it,
  title = {It Takes Guts to Learn: Machine Learning Techniques for Disease Detection from the Gut Microbiome},
  shorttitle = {It Takes Guts to Learn},
  author = {Curry, Kristen D. and Nute, Michael G. and Treangen, Todd J.},
  year = {2021},
  month = nov,
  journal = {Emerging Topics in Life Sciences},
  pages = {ETLS20210213},
  issn = {2397-8554},
  doi = {10.1042/ETLS20210213},
  urldate = {2021-12-02},
  abstract = {Associations between the human gut microbiome and expression of host illness have been noted in a variety of conditions ranging from gastrointestinal dysfunctions to neurological deficits. Machine learning (ML) methods have generated promising results for disease prediction from gut metagenomic information for diseases including liver cirrhosis and irritable bowel disease, but have lacked efficacy when predicting other illnesses. Here, we review current ML methods designed for disease classification from microbiome data. We highlight the computational challenges these methods have effectively overcome and discuss the biological components that have been overlooked to offer perspectives on future work in this area.}
}

@article{douglas2019current,
  title = {Current and {{Promising Approaches}} to {{Identify Horizontal Gene Transfer Events}} in {{Metagenomes}}},
  author = {Douglas, Gavin M. and Langille, Morgan G. I.},
  year = {2019},
  month = oct,
  journal = {Genome Biology and Evolution},
  volume = {11},
  number = {10},
  pages = {2750--2766},
  issn = {1759-6653},
  doi = {10.1093/gbe/evz184},
  abstract = {High-throughput shotgun metagenomics sequencing has enabled the profiling of myriad natural communities. These data are commonly used to identify gene families and pathways that were potentially gained or lost in an environment and which may be involved in microbial adaptation. Despite the widespread interest in these events, there are no established best practices for identifying gene gain and loss in metagenomics data. Horizontal gene transfer (HGT) represents several mechanisms of gene gain that are especially of interest in clinical microbiology due to the rapid spread of antibiotic resistance genes in natural communities. Several additional mechanisms of gene gain and loss, including gene duplication, gene loss-of-function events, and de novo gene birth are also important to consider in the context of metagenomes but have been less studied. This review is largely focused on detecting HGT in prokaryotic metagenomes, but methods for detecting these other mechanisms are first discussed. For this article to be self-contained, we provide a general background on HGT and the different possible signatures of this process. Lastly, we discuss how improved assembly of genomes from metagenomes would be the most straight-forward approach for improving the inference of gene gain and loss events. Several recent technological advances could help improve metagenome assemblies: long-read sequencing, determining the physical proximity of contigs, optical mapping of short sequences along chromosomes, and single-cell metagenomics. The benefits and limitations of these advances are discussed and open questions in this area are highlighted.},
  langid = {english},
  pmcid = {PMC6777429},
  pmid = {31504488}
}

@article{du2023viralcc,
  title = {{{ViralCC}} Retrieves Complete Viral Genomes and Virus-Host Pairs from Metagenomic {{Hi-C}} Data},
  author = {Du, Yuxuan and Fuhrman, Jed A. and Sun, Fengzhu},
  year = {2023},
  month = jan,
  journal = {Nature Communications},
  volume = {14},
  number = {1},
  pages = {502},
  publisher = {{Nature Publishing Group}},
  issn = {2041-1723},
  doi = {10.1038/s41467-023-35945-y},
  urldate = {2023-05-16},
  abstract = {The introduction of high-throughput chromosome conformation capture (Hi-C) into metagenomics enables reconstructing high-quality metagenome-assembled genomes (MAGs) from microbial communities. Despite recent advances in recovering eukaryotic, bacterial, and archaeal genomes using Hi-C contact maps, few of Hi-C-based methods are designed to retrieve viral genomes. Here we introduce ViralCC, a publicly available tool to recover complete viral genomes and detect virus-host pairs using Hi-C data. Compared to other Hi-C-based methods, ViralCC leverages the virus-host proximity structure as a complementary information source for the Hi-C interactions. Using mock and real metagenomic Hi-C datasets from several different microbial ecosystems, including the human gut, cow fecal, and wastewater, we demonstrate that ViralCC outperforms existing Hi-C-based binning methods as well as state-of-the-art tools specifically dedicated to metagenomic viral binning. ViralCC can also reveal the taxonomic structure of viruses and virus-host pairs in microbial communities. When applied to a real wastewater metagenomic Hi-C dataset, ViralCC constructs a phage-host network, which is further validated using CRISPR spacer analyses. ViralCC is an open-source pipeline available at https://github.com/dyxstat/ViralCC.},
  copyright = {2023 The Author(s)},
  langid = {english}
}

@article{edwards2016computational,
  title = {Computational Approaches to Predict Bacteriophage-Host Relationships},
  author = {Edwards, Robert A. and McNair, Katelyn and Faust, Karoline and Raes, Jeroen and Dutilh, Bas E.},
  year = {2016},
  month = mar,
  journal = {FEMS microbiology reviews},
  volume = {40},
  number = {2},
  pages = {258--272},
  issn = {1574-6976},
  doi = {10.1093/femsre/fuv048},
  abstract = {Metagenomics has changed the face of virus discovery by enabling the accurate identification of viral genome sequences without requiring isolation of the viruses. As a result, metagenomic virus discovery leaves the first and most fundamental question about any novel virus unanswered: What host does the virus infect? The diversity of the global virosphere and the volumes of data obtained in metagenomic sequencing projects demand computational tools for virus-host prediction. We focus on bacteriophages (phages, viruses that infect bacteria), the most abundant and diverse group of viruses found in environmental metagenomes. By analyzing 820 phages with annotated hosts, we review and assess the predictive power of in silico phage-host signals. Sequence homology approaches are the most effective at identifying known phage-host pairs. Compositional and abundance-based methods contain significant signal for phage-host classification, providing opportunities for analyzing the unknowns in viral metagenomes. Together, these computational approaches further our knowledge of the interactions between phages and their hosts. Importantly, we find that all reviewed signals significantly link phages to their hosts, illustrating how current knowledge and insights about the interaction mechanisms and ecology of coevolving phages and bacteria can be exploited to predict phage-host relationships, with potential relevance for medical and industrial applications.},
  langid = {english},
  pmcid = {PMC5831537},
  pmid = {26657537}
}

@article{escobar-zepeda2015road,
  title = {The {{Road}} to {{Metagenomics}}: {{From Microbiology}} to {{DNA Sequencing Technologies}} and {{Bioinformatics}}},
  shorttitle = {The {{Road}} to {{Metagenomics}}},
  author = {{Escobar-Zepeda}, Alejandra and {Vera-Ponce de Le{\'o}n}, Arturo and {Sanchez-Flores}, Alejandro},
  year = {2015},
  journal = {Frontiers in Genetics},
  volume = {6},
  issn = {1664-8021},
  urldate = {2023-05-16},
  abstract = {The study of microorganisms that pervade each and every part of this planet has encountered many challenges through time such as the discovery of unknown organisms and the understanding of how they interact with their environment. The aim of this review is to take the reader along the timeline and major milestones that led us to modern metagenomics. This new and thriving area is likely to be an important contributor to solve different problems. The transition from classical microbiology to modern metagenomics studies has required the development of new branches of knowledge and specialization. Here, we will review how the availability of high-throughput sequencing technologies has transformed microbiology and bioinformatics and how to tackle the inherent computational challenges that arise from the DNA sequencing revolution. New computational methods are constantly developed to collect, process, and extract useful biological information from a variety of samples and complex datasets, but metagenomics needs the integration of several of these computational methods. Despite the level of specialization needed in bioinformatics, it is important that life-scientists have a good understanding of it for a correct experimental design, which allows them to reveal the information in a metagenome.}
}

@article{freilich2018species,
  title = {Species Co-Occurrence Networks: {{Can}} They Reveal Trophic and Non-Trophic Interactions in Ecological Communities?},
  shorttitle = {Species Co-Occurrence Networks},
  author = {Freilich, Mara A. and Wieters, Evie and Broitman, Bernardo R. and Marquet, Pablo A. and Navarrete, Sergio A.},
  year = {2018},
  journal = {Ecology},
  volume = {99},
  number = {3},
  pages = {690--699},
  issn = {1939-9170},
  doi = {10.1002/ecy.2142},
  urldate = {2023-09-28},
  abstract = {Co-occurrence methods are increasingly utilized in ecology to infer networks of species interactions where detailed knowledge based on empirical studies is difficult to obtain. Their use is particularly common, but not restricted to, microbial networks constructed from metagenomic analyses. In this study, we test the efficacy of this procedure by comparing an inferred network constructed using spatially intensive co-occurrence data from the rocky intertidal zone in central Chile to a well-resolved, empirically based, species interaction network from the same region. We evaluated the overlap in the information provided by each network and the extent to which there is a bias for co-occurrence data to better detect known trophic or non-trophic, positive or negative interactions. We found a poor correspondence between the co-occurrence network and the known species interactions with overall sensitivity (probability of true link detection) equal to 0.469, and specificity (true non-interaction) equal to 0.527. The ability to detect interactions varied with interaction type. Positive non-trophic interactions such as commensalism and facilitation were detected at the highest rates. These results demonstrate that co-occurrence networks do not represent classical ecological networks in which interactions are defined by direct observations or experimental manipulations. Co-occurrence networks provide information about the joint spatial effects of environmental conditions, recruitment, and, to some extent, biotic interactions, and among the latter, they tend to better detect niche-expanding positive non-trophic interactions. Detection of links (sensitivity or specificity) was not higher for well-known intertidal keystone species than for the rest of consumers in the community. Thus, as observed in previous empirical and theoretical studies, patterns of interactions in co-occurrence networks must be interpreted with caution, especially when extending interaction-based ecological theory to interpret network variability and stability. Co-occurrence networks may be particularly valuable for analysis of community dynamics that blends interactions and environment, rather than pairwise interactions alone.},
  copyright = {\textcopyright{} 2018 by the Ecological Society of America},
  langid = {english}
}

@article{galiez2017wish,
  title = {{{WIsH}}: Who Is the Host? {{Predicting}} Prokaryotic Hosts from Metagenomic Phage Contigs},
  shorttitle = {{{WIsH}}},
  author = {Galiez, Clovis and Siebert, Matthias and Enault, Fran{\c c}ois and Vincent, Jonathan and S{\"o}ding, Johannes},
  year = {2017},
  month = oct,
  journal = {Bioinformatics},
  volume = {33},
  number = {19},
  pages = {3113--3114},
  issn = {1367-4803},
  doi = {10.1093/bioinformatics/btx383},
  urldate = {2023-05-16},
  abstract = {WIsH predicts prokaryotic hosts of phages from their genomic sequences. It achieves 63\% mean accuracy when predicting the host genus among 20 genera for 3 kbp-long phage contigs. Over the best current tool, WisH shows much improved accuracy on phage sequences of a few kbp length and runs hundreds of times faster, making it suited for metagenomics studies.OpenMP-parallelized GPL-licensed C\,++ code available at https://github.com/soedinglab/wish.Supplementary data are available at Bioinformatics online.}
}

@article{ghurye2016metagenomic,
  title = {Metagenomic {{Assembly}}: {{Overview}}, {{Challenges}} and {{Applications}}},
  shorttitle = {Metagenomic {{Assembly}}},
  author = {Ghurye, Jay S. and {Cepeda-Espinoza}, Victoria and Pop, Mihai},
  year = {2016},
  month = sep,
  journal = {The Yale Journal of Biology and Medicine},
  volume = {89},
  number = {3},
  pages = {353--362},
  issn = {0044-0086},
  urldate = {2023-05-16},
  abstract = {Advances in sequencing technologies have led to the increased use of high throughput sequencing in characterizing the microbial communities associated with our bodies and our environment. Critical to the analysis of the resulting data are sequence assembly algorithms able to reconstruct genes and organisms from complex mixtures. Metagenomic assembly involves new computational challenges due to the specific characteristics of the metagenomic data. In this survey, we focus on major algorithmic approaches for genome and metagenome assembly, and discuss the new challenges and opportunities afforded by this new field. We also review several applications of metagenome assembly in addressing interesting biological problems.},
  pmcid = {PMC5045144},
  pmid = {27698619}
}

@article{curry2022emu,
  title = {Emu: Species-Level Microbial Community Profiling of Full-Length {{16S rRNA Oxford Nanopore}} Sequencing Data},
  shorttitle = {Emu},
  author = {Curry, Kristen D. and Wang, Qi and Nute, Michael G. and Tyshaieva, Alona and Reeves, Elizabeth and Soriano, Sirena and Wu, Qinglong and Graeber, Enid and Finzer, Patrick and Mendling, Werner and Savidge, Tor and Villapol, Sonia and Dilthey, Alexander and Treangen, Todd J.},
  year = {2022},
  month = jun,
  journal = {Nature Methods},
  pages = {1--9},
  publisher = {{Nature Publishing Group}},
  issn = {1548-7105},
  doi = {10.1038/s41592-022-01520-4},
  urldate = {2022-06-30},
  abstract = {16S ribosomal RNA-based analysis is the established standard for elucidating the composition of microbial communities. While short-read 16S rRNA analyses are largely confined to genus-level resolution at best, given that only a portion of the gene is sequenced, full-length 16S rRNA gene amplicon sequences have the potential to provide species-level accuracy. However, existing taxonomic identification algorithms are not optimized for the increased read length and error rate often observed in long-read data. Here we present Emu, an approach that uses an expectation{\textendash}maximization algorithm to generate taxonomic abundance profiles from full-length 16S rRNA reads. Results produced from simulated datasets and mock communities show that Emu is capable of accurate microbial community profiling while obtaining fewer false positives and false negatives than alternative methods. Additionally, we illustrate a real-world application of Emu by comparing clinical sample composition estimates generated by an established whole-genome shotgun sequencing workflow with those returned by full-length 16S rRNA gene sequences processed with Emu.},
  copyright = {2022 The Author(s), under exclusive licence to Springer Nature America, Inc.},
  langid = {english}
}


@article{mahmoud2019structural,
  title = {Structural Variant Calling: The Long and the Short of It},
  shorttitle = {Structural Variant Calling},
  author = {Mahmoud, Medhat and Gobet, Nastassia and {Cruz-D{\'a}valos}, Diana Ivette and Mounier, Ninon and Dessimoz, Christophe and Sedlazeck, Fritz J.},
  year = {2019},
  month = nov,
  journal = {Genome Biology},
  volume = {20},
  number = {1},
  pages = {246},
  issn = {1474-760X},
  doi = {10.1186/s13059-019-1828-7},
  urldate = {2024-01-08},
  abstract = {Recent research into structural variants (SVs) has established their importance to medicine and molecular biology, elucidating their role in various diseases, regulation of gene expression, ethnic diversity, and large-scale chromosome evolution{\textemdash}giving rise to the differences within populations and among species. Nevertheless, characterizing SVs and determining the optimal approach for a given experimental design remains a computational and scientific challenge. Multiple approaches have emerged to target various SV classes, zygosities, and size ranges. Here, we review these approaches with respect to their ability to infer SVs across the full spectrum of large, complex variations and present computational methods for each approach.}
}


@article{jeffares2017transient,
  title = {Transient Structural Variations Have Strong Effects on Quantitative Traits and Reproductive Isolation in Fission Yeast},
  author = {Jeffares, Daniel C. and Jolly, Clemency and Hoti, Mimoza and Speed, Doug and Shaw, Liam and Rallis, Charalampos and Balloux, Francois and Dessimoz, Christophe and B{\"a}hler, J{\"u}rg and Sedlazeck, Fritz J.},
  year = {2017},
  month = jan,
  journal = {Nature Communications},
  volume = {8},
  number = {1},
  pages = {14061},
  publisher = {{Nature Publishing Group}},
  issn = {2041-1723},
  doi = {10.1038/ncomms14061},
  urldate = {2024-01-07},
  abstract = {Large structural variations (SVs) within genomes are more challenging to identify than smaller genetic variants but may substantially contribute to phenotypic diversity and evolution. We analyse the effects of SVs on gene expression, quantitative traits and intrinsic reproductive isolation in the yeast Schizosaccharomyces pombe. We establish a high-quality curated catalogue of SVs in the genomes of a worldwide library of S. pombe strains, including duplications, deletions, inversions and translocations. We show that copy number variants (CNVs) show a variety of genetic signals consistent with rapid turnover. These transient CNVs produce stoichiometric effects on gene expression both within and outside the duplicated regions. CNVs make substantial contributions to quantitative traits, most notably intracellular amino acid concentrations, growth under stress and sugar utilization in winemaking, whereas rearrangements are strongly associated with reproductive isolation. Collectively, these findings have broad implications for evolution and for our understanding of quantitative traits including complex human diseases.},
  copyright = {2017 The Author(s)},
  langid = {english}
}


@article{ghurye2019metacarvela,
  title = {{{MetaCarvel}}: Linking Assembly Graph Motifs to Biological Variants},
  shorttitle = {{{MetaCarvel}}},
  author = {Ghurye, Jay and Treangen, Todd and Fedarko, Marcus and Hervey, W. Judson and Pop, Mihai},
  year = {2019},
  month = aug,
  journal = {Genome Biology},
  volume = {20},
  number = {1},
  pages = {174},
  issn = {1474-760X},
  doi = {10.1186/s13059-019-1791-3},
  urldate = {2023-05-17},
  abstract = {Reconstructing genomic segments from metagenomics data is a highly complex task. In addition to general challenges, such as repeats and sequencing errors, metagenomic assembly needs to tolerate the uneven depth of coverage among organisms in a community and differences between nearly identical strains. Previous methods have addressed these issues by smoothing genomic variants. We present a variant-aware metagenomic scaffolder called MetaCarvel, which combines new strategies for repeat detection with graph analytics for the discovery of variants. We show that MetaCarvel can accurately reconstruct genomic segments from complex microbial mixtures and correctly identify and characterize several classes of common genomic variants.}
}

@article{song2017hgtsim,
  title = {{{HgtSIM}}: A Simulator for Horizontal Gene Transfer ({{HGT}}) in Microbial Communities},
  shorttitle = {{{HgtSIM}}},
  author = {Song, Weizhi and Steensen, Kerrin and Thomas, Torsten},
  year = {2017},
  month = nov,
  journal = {PeerJ},
  volume = {5},
  pages = {e4015},
  issn = {2167-8359},
  doi = {10.7717/peerj.4015},
  urldate = {2024-01-07},
  abstract = {The development and application of metagenomic approaches have provided an opportunity to study and define horizontal gene transfer (HGT) on the level of microbial communities. However, no current metagenomic data simulation tools offers the option to introduce defined HGT within a microbial community. Here, we present HgtSIM, a pipeline to simulate HGT event among microbial community members with user-defined mutation levels. It was developed for testing and benchmarking pipelines for recovering HGTs from complex microbial datasets. HgtSIM is implemented in Python3 and is freely available at: https://github.com/songweizhi/HgtSIM.},
  pmcid = {PMC5681852},
  pmid = {29134153}
}

@article{li2023metasvs,
  title = {{{MetaSVs}}: {{A}} Pipeline Combining Long and Short Reads for Analysis and Visualization of Structural Variants in Metagenomes},
  shorttitle = {{{MetaSVs}}},
  author = {Li, Yuejuan and Cao, Jiabao and Wang, Jun},
  year = {2023},
  journal = {iMeta},
  volume = {2},
  number = {4},
  pages = {e139},
  issn = {2770-596X},
  doi = {10.1002/imt2.139},
  urldate = {2024-01-07},
  abstract = {Structural variants (SVs, including large-scale insertions, deletions, inversions, and translocations) significantly impact the functions of genes in the microbial genome, and SVs in the microbiome are associated with diverse biological processes and human diseases. With the advancements in sequencing and bioinformatics technologies, increasingly, sequencing data and analysis tools are already being extensively utilized for microbiome SV analyses, leading to a higher demand for more dedicated SV analysis workflows. Moreover, due to the unique detection biases of various sequencing technologies, including short-read sequencing (such as Illumina platforms) and long-read sequencing (e.g., Oxford Nanopore and PacBio), SV discovery based on multiple platforms is necessary to comprehensively identify the wide variety of SVs. Here, we establish an integrated pipeline MetaSVs combining Nanopore long reads and Illumina short reads to analyze SVs in the microbial genomes from gut microbiome and further identify differential SVs that can be reflective of metabolic differences. Our pipeline provides researchers easy access to SVs and relevant metabolites in the microbial genomes without the requirement of specific technical expertise, which is particularly useful to researchers interested in metagenomic SVs but lacking sophisticated bioinformatic knowledge.},
  copyright = {{\textcopyright} 2023 The Authors. iMeta published by John Wiley \& Sons Australia, Ltd on behalf of iMeta Science.},
  langid = {english}
}

@article{durrant2019microbiome,
  title = {Microbiome Genome Structure Drives Function},
  author = {Durrant, Matthew G. and Bhatt, Ami S.},
  year = {2019},
  month = jun,
  journal = {Nature microbiology},
  volume = {4},
  number = {6},
  pages = {912--913},
  issn = {2058-5276},
  doi = {10.1038/s41564-019-0473-y},
  urldate = {2024-01-07},
  abstract = {Differences in microbial genomes can result in vastly different phenotypes and functions. Consequently, it is critical to understand the genome variations that differentiate microbial strains. Here, we discuss recent exciting advances that enable structural variant measurement, their associated phenotypes and the horizon for future discovery.},
  pmcid = {PMC6750265},
  pmid = {31118502}
}
@article{bentley2004comparative,
  title = {Comparative {{Genomic Structure}} of {{Prokaryotes}}},
  author = {Bentley, Stephen D. and Parkhill, Julian},
  year = {2004},
  journal = {Annual Review of Genetics},
  volume = {38},
  number = {1},
  pages = {771--791},
  doi = {10.1146/annurev.genet.38.072902.094318},
  urldate = {2024-01-17},
  abstract = {Recent advances in DNA-sequencing technologies have made available an enormous resource of data for the study of bacterial genomes. The broad sample of complete genomes currently available allows us to look at variation in the gross features and characteristics of genomes while the detail of the sequences reveal some of the mechanisms by which these genomes evolve. This review aims to describe bacterial genome structures according to current knowledge and proposed hypotheses. We also describe examples where mechanisms of genome evolution have acted in the adaptation of bacterial species to particular niches.},
  pmid = {15568993}
}


@article{fonstein1995physicala,
  title = {Physical Mapping of Bacterial Genomes},
  author = {Fonstein, M and Haselkorn, R},
  year = {1995},
  month = jun,
  journal = {Journal of Bacteriology},
  volume = {177},
  number = {12},
  pages = {3361--3369},
  publisher = {{American Society for Microbiology}},
  doi = {10.1128/jb.177.12.3361-3369.1995},
  urldate = {2024-01-17}
}

@article{rocha2004replicationrelated,
  title = {The Replication-Related Organization of Bacterial Genomes},
  author = {Rocha, Eduardo P. C.},
  year = {2004},
  journal = {Microbiology},
  volume = {150},
  number = {6},
  pages = {1609--1627},
  publisher = {{Microbiology Society,}},
  issn = {1465-2080},
  doi = {10.1099/mic.0.26974-0},
  urldate = {2024-01-17},
  abstract = {The replication of the chromosome is among the most essential functions of the bacterial cell and influences many other cellular mechanisms, from gene expression to cell division. Yet the way it impacts on the bacterial chromosome was not fully acknowledged until the availability of complete genomes allowed one to look upon genomes as more than bags of genes. Chromosomal replication includes a set of asymmetric mechanisms, among which are a division in a lagging and a leading strand and a gradient between early and late replicating regions. These differences are the causes of many of the organizational features observed in bacterial genomes, in terms of both gene distribution and sequence composition along the chromosome. When asymmetries or gradients increase in some genomes, e.g. due to a different composition of the DNA polymerase or to a higher growth rate, so do the corresponding biases. As some of the features of the chromosome structure seem to be under strong selection, understanding such biases is important for the understanding of chromosome organization and adaptation. Inversely, understanding chromosome organization may shed further light on questions relating to replication and cell division. Ultimately, the understanding of the interplay between these different elements will allow a better understanding of bacterial genetics and evolution.}
}


@article{rocha2004order,
  title = {Order and Disorder in Bacterial Genomes},
  author = {Rocha, Eduardo PC},
  year = {2004},
  month = oct,
  journal = {Current Opinion in Microbiology},
  volume = {7},
  number = {5},
  pages = {519--527},
  issn = {1369-5274},
  doi = {10.1016/j.mib.2004.08.006},
  urldate = {2024-01-17},
  abstract = {The availability of sequenced bacterial genomes allows a deeper understanding of their organizational features that are related with fundamental cellular processes such as coordinated gene expression, chromosome replication and cell division. Nevertheless, recent genome comparisons and experimental work highlighted the fluidity of bacterial chromosomes, including genome rearrangements that imperil the selective features of chromosome order. As a result, the clash between elements generating rearrangements and chromosome organization is a classic case of evolutionary conflict.}
}


@article{martin2023capturing,
  title = {Capturing Variation in Metagenomic Assembly Graphs with {{MetaCortex}}},
  author = {Martin, Samuel and Ayling, Martin and Patrono, Livia and Caccamo, Mario and Murcia, Pablo and Leggett, Richard M},
  year = {2023},
  month = jan,
  journal = {Bioinformatics},
  volume = {39},
  number = {1},
  pages = {btad020},
  issn = {1367-4811},
  doi = {10.1093/bioinformatics/btad020},
  urldate = {2024-01-17},
  abstract = {The assembly of contiguous sequence from metagenomic samples presents a particular challenge, due to the presence of multiple species, often closely related, at varying levels of abundance. Capturing diversity within species, for example, viral haplotypes, or bacterial strain-level diversity, is even more challenging.We present MetaCortex, a metagenome assembler that captures intra-species diversity by searching for signatures of local variation along assembled sequences in the underlying assembly graph and outputting these sequences in sequence graph format. We show that MetaCortex produces accurate assemblies with higher genome coverage and contiguity than other popular metagenomic assemblers on mock viral communities with high levels of strain-level diversity and on simulated communities containing simulated strains.Source code is freely available to download from https://github.com/SR-Martin/metacortex, is implemented in C and supported on MacOS and Linux. The version used for the results presented in this article is available at doi.org/10.5281/zenodo.7273627.Supplementary data are available at Bioinformatics online.}
}


@article{eggertsson2019graphtyper2,
  title = {{{GraphTyper2}} Enables Population-Scale Genotyping of Structural Variation Using Pangenome Graphs},
  author = {Eggertsson, Hannes P. and Kristmundsdottir, Snaedis and Beyter, Doruk and Jonsson, Hakon and Skuladottir, Astros and Hardarson, Marteinn T. and Gudbjartsson, Daniel F. and Stefansson, Kari and Halldorsson, Bjarni V. and Melsted, Pall},
  year = {2019},
  month = nov,
  journal = {Nature Communications},
  volume = {10},
  number = {1},
  pages = {5402},
  publisher = {{Nature Publishing Group}},
  issn = {2041-1723},
  doi = {10.1038/s41467-019-13341-9},
  urldate = {2024-01-17},
  abstract = {Analysis of sequence diversity in the human genome is fundamental for genetic studies. Structural variants (SVs) are frequently omitted in sequence analysis studies, although each has a relatively large impact on the genome. Here, we present GraphTyper2, which uses pangenome graphs to genotype SVs and small variants using short-reads. Comparison to the syndip benchmark dataset shows that our SV genotyping is sensitive and variant segregation in families demonstrates the accuracy of our approach. We demonstrate that incorporating public assembly data into our pipeline greatly improves sensitivity, particularly for large insertions. We validate 6,812 SVs on average per genome using long-read data of 41 Icelanders. We show that GraphTyper2 can simultaneously genotype tens of thousands of whole-genomes by characterizing 60 million small variants and half a million SVs in 49,962 Icelanders, including 80 thousand SVs with high-confidence.},
  copyright = {2019 The Author(s)},
  langid = {english}
}


@article{ahsan2023survey,
  title = {A Survey of Algorithms for the Detection of Genomic Structural Variants from Long-Read Sequencing Data},
  author = {Ahsan, Mian Umair and Liu, Qian and Perdomo, Jonathan Elliot and Fang, Li and Wang, Kai},
  year = {2023},
  month = aug,
  journal = {Nature Methods},
  volume = {20},
  number = {8},
  pages = {1143--1158},
  publisher = {{Nature Publishing Group}},
  issn = {1548-7105},
  doi = {10.1038/s41592-023-01932-w},
  urldate = {2024-01-07},
  abstract = {As long-read sequencing technologies are becoming increasingly popular, a number of methods have been developed for the discovery and analysis of structural variants (SVs) from long reads. Long reads enable detection of SVs that could not be previously detected from short-read sequencing, but computational methods must adapt to the unique challenges and opportunities presented by long-read sequencing. Here, we summarize over 50 long-read-based methods for SV detection, genotyping and visualization, and discuss how new telomere-to-telomere genome assemblies and pangenome efforts can improve the accuracy and drive the development of SV callers in the future.},
  copyright = {2023 Springer Nature America, Inc.},
  langid = {english}
}

@article{roerink2014polymerase,
  title = {Polymerase Theta-Mediated End Joining of Replication-Associated {{DNA}} Breaks in {{C}}. Elegans},
  author = {Roerink, Sophie F. and {van Schendel}, Robin and Tijsterman, Marcel},
  year = {2014},
  month = jun,
  journal = {Genome Research},
  volume = {24},
  number = {6},
  pages = {954--962},
  issn = {1088-9051},
  doi = {10.1101/gr.170431.113},
  urldate = {2024-01-25},
  abstract = {DNA lesions that block replication fork progression are drivers of cancer-associated genome alterations, but the error-prone DNA repair mechanisms acting on collapsed replication are incompletely understood, and their contribution to genome evolution largely unexplored. Here, through whole-genome sequencing of animal populations that were clonally propagated for more than 50 generations, we identify a distinct class of deletions that spontaneously accumulate in C. elegans strains lacking translesion synthesis (TLS) polymerases. Emerging DNA double-strand breaks are repaired via an error-prone mechanism in which the outermost nucleotide of one end serves to prime DNA synthesis on the other end. This pathway critically depends on the A-family polymerase theta, which protects the genome against gross chromosomal rearrangements. By comparing the genomes of isolates of C. elegans from different geographical regions, we found that in fact most spontaneously evolving structural variations match the signature of polymerase theta-mediated end joining (TMEJ), illustrating that this pathway is an important source of genetic diversification.},
  pmcid = {PMC4032859},
  pmid = {24614976}
}


@article{ye2016systematic,
  title = {Systematic {{Discovery}} of {{Complex Indels}} in {{Human Cancers}}},
  author = {Ye, Kai and Wang, Jiayin and Jayasinghe, Reyka and Lameijer, Eric-Wubbo and McMichael, Joshua F. and Ning, Jie and McLellan, Michael D. and Xie, Mingchao and Cao, Song and Yellapantula, Venkata and Huang, Kuan-lin and Scott, Adam and Foltz, Steven and Niu, Beifang and Johnson, Kimberly J. and Moed, Matthijs and Slagboom, P. Eline and Chen, Feng and Wendl, Michael C. and Ding, Li},
  year = {2016},
  month = jan,
  journal = {Nature medicine},
  volume = {22},
  number = {1},
  pages = {97--104},
  issn = {1078-8956},
  doi = {10.1038/nm.4002},
  urldate = {2024-01-25},
  abstract = {Complex indels are formed by simultaneously deleting and inserting DNA fragments of different sizes at a common genomic location. Here, we present a systematic analysis of somatic complex indels in the coding sequences of over 8,000 cancer cases using Pindel-C. We discovered 285 complex indels in cancer genes (e.g., PIK3R1, TP53, ARID1A, GATA3, and KMT2D) in approximately 3.5\% of cases analyzed; nearly all instances of complex indels were overlooked (81.1\%) or mis-annotated (17.6\%) in 2,199 samples previously reported. In-frame complex indels are enriched in PIK3R1 and EGFR while frameshifts are prevalent in VHL, GATA3, TP53, ARID1A, PTEN, and ATRX. Further, complex indels display strong tissue specificity (e.g., VHL from kidney cancer and GATA3 from breast cancer). Finally, structural analyses support findings of previously missed, but potentially druggable mutations in EGFR, MET, and KIT oncogenes. This study indicates the critical importance of improving complex indel discovery and interpretation in medical research.},
  pmcid = {PMC5003782},
  pmid = {26657142}
}


@article{liu2023gut,
  title = {Gut Microbial Structural Variation Associates with Immune Checkpoint Inhibitor Response},
  author = {Liu, Rong and Zou, You and Wang, Wei-Quan and Chen, Jun-Hong and Zhang, Lei and Feng, Jia and Yin, Ji-Ye and Mao, Xiao-Yuan and Li, Qing and Luo, Zhi-Ying and Zhang, Wei and Wang, Dao-Ming},
  year = {2023},
  month = nov,
  journal = {Nature Communications},
  volume = {14},
  number = {1},
  pages = {7421},
  publisher = {{Nature Publishing Group}},
  issn = {2041-1723},
  doi = {10.1038/s41467-023-42997-7},
  urldate = {2024-01-07},
  abstract = {The gut microbiota may have an effect on the therapeutic resistance and toxicity of immune checkpoint inhibitors (ICIs). However, the associations between the highly variable genomes of gut bacteria and the effectiveness of ICIs remain unclear, despite the fact that merely a few gene mutations between similar bacterial strains may cause significant phenotypic variations. Here, using datasets from the gut microbiome of 996 patients from seven clinical trials, we systematically identify microbial genomic structural variants (SVs) using SGV-Finder. The associations between SVs and response, progression-free survival, overall survival, and immune-related adverse events are systematically explored by metagenome-wide association analysis and replicated in different cohorts. Associated SVs are located in multiple species, including Akkermansia muciniphila, Dorea formicigenerans, and Bacteroides caccae. We find genes that encode enzymes that participate in glucose metabolism be harbored in these associated regions. This work uncovers a nascent layer of gut microbiome heterogeneity that is correlated with hosts' prognosis following ICI treatment and represents an advance in our knowledge of the intricate relationships between microbiota and tumor immunotherapy.},
  copyright = {2023 The Author(s)},
  langid = {english}
}


@article{smolka2024detection,
  title = {Detection of Mosaic and Population-Level Structural Variants with {{Sniffles2}}},
  author = {Smolka, Moritz and Paulin, Luis F. and Grochowski, Christopher M. and Horner, Dominic W. and Mahmoud, Medhat and Behera, Sairam and {Kalef-Ezra}, Ester and Gandhi, Mira and Hong, Karl and Pehlivan, Davut and Scholz, Sonja W. and Carvalho, Claudia M. B. and Proukakis, Christos and Sedlazeck, Fritz J.},
  year = {2024},
  month = jan,
  journal = {Nature Biotechnology},
  pages = {1--10},
  publisher = {{Nature Publishing Group}},
  issn = {1546-1696},
  doi = {10.1038/s41587-023-02024-y},
  urldate = {2024-01-07},
  abstract = {Calling structural variations (SVs) is technically challenging, but using long reads remains the most accurate way to identify complex genomic alterations. Here we present Sniffles2, which improves over current methods by implementing a repeat aware clustering coupled with a fast consensus sequence and coverage-adaptive filtering. Sniffles2 is 11.8 times faster and 29\% more accurate than state-of-the-art SV callers across different coverages (5{\textendash}50{\texttimes}), sequencing technologies (ONT and HiFi) and SV types. Furthermore, Sniffles2 solves the problem of family-level to population-level SV calling to produce fully genotyped VCF files. Across 11 probands, we accurately identified causative SVs around MECP2, including highly complex alleles with three overlapping SVs. Sniffles2 also enables the detection of mosaic SVs in bulk long-read data. As a result, we identified multiple mosaic SVs in brain tissue from a patient with multiple system atrophy. The identified SV showed a remarkable diversity within the cingulate cortex, impacting both genes involved in neuron function and repetitive elements.},
  copyright = {2024 The Author(s)},
  langid = {english}
}


@article{heller2019svim,
  title = {{{SVIM}}: Structural Variant Identification Using Mapped Long Reads},
  shorttitle = {{{SVIM}}},
  author = {Heller, David and Vingron, Martin},
  year = {2019},
  month = sep,
  journal = {Bioinformatics},
  volume = {35},
  number = {17},
  pages = {2907--2915},
  issn = {1367-4803},
  doi = {10.1093/bioinformatics/btz041},
  urldate = {2024-01-07},
  abstract = {Structural variants are defined as genomic variants larger than 50~bp. They have been shown to affect more bases in any given genome than single-nucleotide polymorphisms or small insertions and deletions. Additionally, they have great impact on human phenotype and diversity and have been linked to numerous diseases. Due to their size and association with repeats, they are difficult to detect by shotgun sequencing, especially when based on short reads. Long read, single-molecule sequencing technologies like those offered by Pacific Biosciences or Oxford Nanopore Technologies produce reads with a length of several thousand base pairs. Despite the higher error rate and sequencing cost, long-read sequencing offers many advantages for the detection of structural variants. Yet, available software tools still do not fully exploit the possibilities.We present SVIM, a tool for the sensitive detection and precise characterization of structural variants from long-read data. SVIM consists of three components for the collection, clustering and combination of structural variant signatures from read alignments. It discriminates five different variant classes including similar types, such as tandem and interspersed duplications and novel element insertions. SVIM is unique in its capability of extracting both the genomic origin and destination of duplications. It compares favorably with existing tools in evaluations on simulated data and real datasets from Pacific Biosciences and Nanopore sequencing machines.The source code and executables of SVIM are available on Github: github.com/eldariont/svim. SVIM has been implemented in Python 3 and published on bioconda and the Python Package Index.Supplementary data are available at Bioinformatics online.}
}


@article{fu2021vulcan,
  title = {Vulcan: {{Improved}} Long-Read Mapping and Structural Variant Calling via Dual-Mode Alignment},
  shorttitle = {Vulcan},
  author = {Fu, Yilei and Mahmoud, Medhat and Muraliraman, Viginesh Vaibhav and Sedlazeck, Fritz J and Treangen, Todd J},
  year = {2021},
  month = sep,
  journal = {GigaScience},
  volume = {10},
  number = {9},
  pages = {giab063},
  issn = {2047-217X},
  doi = {10.1093/gigascience/giab063},
  urldate = {2024-01-07},
  abstract = {Long-read sequencing has enabled unprecedented surveys of structural variation across the entire human genome. To maximize the potential of long-read sequencing in this context, novel mapping methods have emerged that have primarily focused on either speed or accuracy. Various heuristics and scoring schemas have been implemented in widely used read mappers (minimap2 and NGMLR) to optimize for speed or accuracy, which have variable performance across different genomic regions and for specific structural variants. Our hypothesis is that constraining read mapping to the use of a single gap penalty across distinct mutational hot spots reduces read alignment accuracy and impedes structural variant detection.We tested our hypothesis by implementing a read-mapping pipeline called Vulcan that uses two distinct gap penalty modes, which we refer to as dual-mode alignment. The high-level idea is that Vulcan leverages the computed normalized edit distance of the mapped reads via minimap2 to identify poorly aligned reads and realigns them using the more accurate yet computationally more expensive long-read mapper (NGMLR). In support of our hypothesis, we show that Vulcan improves the alignments for Oxford Nanopore Technology long reads for both simulated and real datasets. These improvements, in turn, lead to improved accuracy for structural variant calling performance on human genome datasets compared to either of the read-mapping methods alone.Vulcan is the first long-read mapping framework that combines two distinct gap penalty modes for improved structural variant recall and precision. Vulcan is open-source and available under the MIT License at https://gitlab.com/treangenlab/vulcan.}
}


@article{jiang2019invertible,
  title = {Invertible Promoters Mediate Bacterial Phase Variation, Antibiotic Resistance, and Host Adaptation in the Gut},
  author = {Jiang, Xiaofang and Hall, A. Brantley and Arthur, Timothy D. and Plichta, Damian R. and Covington, Christian T. and Poyet, Mathilde and Crothers, Jessica and Moses, Peter L. and Tolonen, Andrew C. and Vlamakis, Hera and Alm, Eric J. and Xavier, Ramnik J.},
  year = {2019},
  month = jan,
  journal = {Science (New York, N.Y.)},
  volume = {363},
  number = {6423},
  pages = {181--187},
  issn = {0036-8075},
  doi = {10.1126/science.aau5238},
  urldate = {2024-01-07},
  abstract = {Phase variation, the reversible alternation between genetic states, enables infection by pathogens and colonization by commensals. However, the diversity of phase variation remains underexplored. Here, we developed the PhaseFinder algorithm to quantify DNA inversion-mediated phase variation. A systematic search of 54,875 bacterial genomes identified 4,686 intergenic invertible DNA regions (invertons) revealing an enrichment in host-associated bacteria. Invertons containing promoters often regulate extracellular products, underscoring the importance of surface diversity for gut colonization. We found invertons containing promoters regulating antibiotic resistance genes that shift to the ON orientation following antibiotic treatment in human metagenomic data and in vitro, thereby mitigating the cost of antibiotic resistance. We observed that the orientations of some invertons diverge after fecal microbiota transplant, potentially due to individual-specific selective forces., Invertons are enriched in host-associated bacterial species and mediate antibiotic resistance and interhost adaptation.},
  pmcid = {PMC6543533},
  pmid = {30630933}
}

@article{abante2023dive,
  title = {{{DIVE}}: A Reference-Free Statistical Approach to Diversity-Generating and Mobile Genetic Element Discovery},
  shorttitle = {{{DIVE}}},
  author = {Abante, Jordi and Wang, Peter L. and Salzman, Julia},
  year = {2023},
  month = oct,
  journal = {Genome Biology},
  volume = {24},
  number = {1},
  pages = {240},
  issn = {1474-760X},
  doi = {10.1186/s13059-023-03038-0},
  urldate = {2024-01-17},
  abstract = {Diversity-generating and mobile genetic elements are key to microbial and viral evolution and can result in evolutionary leaps. State-of-the-art algorithms to detect these elements have limitations. Here, we introduce DIVE, a new reference-free approach to overcome these limitations using information contained in sequencing reads alone. We show that DIVE has improved detection power compared to existing reference-based methods using simulations and real data. We use DIVE to rediscover and characterize the activity of known and novel elements and generate new biological hypotheses about the mobilome. Building on DIVE, we develop a reference-free framework capable of de novo discovery of mobile genetic elements.}
}


@article{layer2014lumpy,
  title = {{{LUMPY}}: A Probabilistic Framework for Structural Variant Discovery},
  shorttitle = {{{LUMPY}}},
  author = {Layer, Ryan M. and Chiang, Colby and Quinlan, Aaron R. and Hall, Ira M.},
  year = {2014},
  month = jun,
  journal = {Genome Biology},
  volume = {15},
  number = {6},
  pages = {R84},
  issn = {1474-760X},
  doi = {10.1186/gb-2014-15-6-r84},
  urldate = {2024-01-17},
  abstract = {Comprehensive discovery of structural variation (SV) from whole genome sequencing data requires multiple detection signals including read-pair, split-read, read-depth and prior knowledge. Owing to technical challenges, extant SV discovery algorithms either use one signal in isolation, or at best use two sequentially. We present LUMPY, a novel SV discovery framework that naturally integrates multiple SV signals jointly across multiple samples. We show that LUMPY yields improved sensitivity, especially when SV signal is reduced owing to either low coverage data or low intra-sample variant allele frequency. We also report a set of 4,564 validated breakpoints from the NA12878 human genome. https://github.com/arq5x/lumpy-sv.}
}


@article{iqbal2012novo,
  title = {De Novo Assembly and Genotyping of Variants Using Colored de {{Bruijn}} Graphs},
  author = {Iqbal, Zamin and Caccamo, Mario and Turner, Isaac and Flicek, Paul and McVean, Gil},
  year = {2012},
  month = jan,
  journal = {Nature Genetics},
  volume = {44},
  number = {2},
  pages = {226--232},
  issn = {1546-1718},
  doi = {10.1038/ng.1028},
  abstract = {Detecting genetic variants that are highly divergent from a reference sequence remains a major challenge in genome sequencing. We introduce de novo assembly algorithms using colored de Bruijn graphs for detecting and genotyping simple and complex genetic variants in an individual or population. We provide an efficient software implementation, Cortex, the first de novo assembler capable of assembling multiple eukaryotic genomes simultaneously. Four applications of Cortex are presented. First, we detect and validate both simple and complex structural variations in a high-coverage human genome. Second, we identify more than 3 Mb of sequence absent from the human reference genome, in pooled low-coverage population sequence data from the 1000 Genomes Project. Third, we show how population information from ten chimpanzees enables accurate variant calls without a reference sequence. Last, we estimate classical human leukocyte antigen (HLA) genotypes at HLA-B, the most variable gene in the human genome.},
  langid = {english},
  pmcid = {PMC3272472},
  pmid = {22231483}
}


@article{zeevi2019structuralb,
  title = {Structural Variation in the Gut Microbiome Associates with Host Health},
  author = {Zeevi, David and Korem, Tal and Godneva, Anastasia and Bar, Noam and Kurilshikov, Alexander and {Lotan-Pompan}, Maya and Weinberger, Adina and Fu, Jingyuan and Wijmenga, Cisca and Zhernakova, Alexandra and Segal, Eran},
  year = {2019},
  month = apr,
  journal = {Nature},
  volume = {568},
  number = {7750},
  pages = {43--48},
  publisher = {{Nature Publishing Group}},
  issn = {1476-4687},
  doi = {10.1038/s41586-019-1065-y},
  urldate = {2024-01-07},
  abstract = {Differences in the presence of even a few genes between otherwise identical bacterial strains may result in critical phenotypic differences. Here we systematically identify microbial genomic structural variants (SVs) and find them to be prevalent in the human gut microbiome across phyla and to replicate in different cohorts. SVs are enriched for CRISPR-associated and antibiotic-producing functions and depleted from housekeeping genes, suggesting that they have a role in microbial adaptation. We find multiple associations between SVs and host disease risk factors, many of which replicate in an independent cohort. Exploring genes that are~clustered in the same SV, we uncover several possible mechanistic links between the microbiome and its host, including a region in Anaerostipes hadrus that encodes a composite inositol catabolism-butyrate biosynthesis pathway, the presence of which is associated with lower host metabolic disease risk. Overall, our results uncover a nascent layer of variability in the microbiome~that is associated with microbial adaptation and host health.},
  copyright = {2019 The Author(s), under exclusive licence to Springer Nature Limited},
  langid = {english}
}


@article{west2022genome,
  title = {From Genome Structure to Function: Insights into Structural Variation in Microbiology},
  shorttitle = {From Genome Structure to Function},
  author = {West, Patrick T and Chanin, Rachael B and Bhatt, Ami S},
  year = {2022},
  month = oct,
  journal = {Current Opinion in Microbiology},
  volume = {69},
  pages = {102192},
  issn = {1369-5274},
  doi = {10.1016/j.mib.2022.102192},
  urldate = {2024-01-07},
  abstract = {Structural variation in bacterial genomes is an important evolutionary driver. Genomic rearrangements, such as inversions, duplications, and insertions, can regulate gene expression and promote niche adaptation. Importantly, many of these variations are reversible and preprogrammed to generate heterogeneity. While many tools have been developed to detect structural variation in eukaryotic genomes, variation in bacterial genomes~and metagenomes remains understudied. However, recent advances in genome sequencing technology and the development of new bioinformatic pipelines hold promise in further understanding microbial genomics.}
}


@article{wang2021characterization,
  title = {Characterization of Gut Microbial Structural Variations as Determinants of Human Bile Acid Metabolism},
  author = {Wang, Daoming and Doestzada, Marwah and Chen, Lianmin and {Andreu-S{\'a}nchez}, Sergio and {van den Munckhof}, Inge C. L. and Augustijn, Hannah E. and Koehorst, Martijn and {Ruiz-Moreno}, Angel J. and Bloks, Vincent W. and Riksen, Niels P. and Rutten, Joost H. W. and Joosten, Leo A. B. and Netea, Mihai G. and Wijmenga, Cisca and Zhernakova, Alexandra and Kuipers, Folkert and Fu, Jingyuan},
  year = {2021},
  month = dec,
  journal = {Cell Host \& Microbe},
  volume = {29},
  number = {12},
  pages = {1802-1814.e5},
  issn = {1931-3128},
  doi = {10.1016/j.chom.2021.11.003},
  urldate = {2024-01-07},
  abstract = {Bile acids (BAs) facilitate intestinal fat absorption and act as important signaling molecules in host-gut microbiota crosstalk. BA-metabolizing pathways in the microbial community have been identified, but it remains largely unknown how the highly variable genomes of gut bacteria interact with host BA metabolism. We characterized 8,282 structural variants (SVs) of 55 bacterial species in the gut microbiomes of 1,437 individuals from two cohorts and performed a systematic association study with 39 plasma BA parameters. Both variations in SV-based continuous genetic makeup and discrete clusters showed correlations with BA metabolism. Metagenome-wide association analysis identified 809 replicable associations between bacterial SVs and BAs and SV regulators that mediate the effects of lifestyle factors on BA metabolism. This is the largest microbial genetic association analysis to demonstrate the impact of bacterial SVs on human BA composition, and it highlights the potential of targeting gut microbiota to regulate BA metabolism through lifestyle intervention.}
}


@article{chen2022short,
  title = {Short- and Long-Read Metagenomics Expand Individualized Structural Variations in Gut Microbiomes},
  author = {Chen, Liang and Zhao, Na and Cao, Jiabao and Liu, Xiaolin and Xu, Jiayue and Ma, Yue and Yu, Ying and Zhang, Xuan and Zhang, Wenhui and Guan, Xiangyu and Yu, Xiaotong and Liu, Zhipeng and Fan, Yanqun and Wang, Yang and Liang, Fan and Wang, Depeng and Zhao, Linhua and Song, Moshi and Wang, Jun},
  year = {2022},
  month = jun,
  journal = {Nature Communications},
  volume = {13},
  number = {1},
  pages = {3175},
  publisher = {{Nature Publishing Group}},
  issn = {2041-1723},
  doi = {10.1038/s41467-022-30857-9},
  urldate = {2024-01-07},
  abstract = {In-depth profiling of genetic variations in the gut microbiome is highly desired for understanding its functionality and impacts on host health and disease. Here, by harnessing the long read advantage provided by Oxford Nanopore Technology (ONT), we characterize fine-scale genetic variations of structural variations (SVs) in hundreds of gut microbiomes from healthy humans. ONT long reads dramatically improve the quality of metagenomic assemblies, enable reliable detection of a large, expanded set of structural variation types (notably including large insertions and inversions). We find SVs are highly distinct between individuals and stable within an individual, representing gut microbiome fingerprints that shape strain-level differentiations in function within species, complicating the associations to metabolites and host phenotypes such as blood glucose. In summary, our study strongly emphasizes that incorporating ONT reads into metagenomic analyses expands the detection scope of genetic variations, enables profiling strain-level variations in gut microbiome, and their intricate correlations with metabolome.},
  copyright = {2022 The Author(s)},
  langid = {english}
}


@article{song2019metachip,
  title = {{{MetaCHIP}}: Community-Level Horizontal Gene Transfer Identification through the Combination of Best-Match and Phylogenetic Approaches},
  shorttitle = {{{MetaCHIP}}},
  author = {Song, Weizhi and Wemheuer, Bernd and Zhang, Shan and Steensen, Kerrin and Thomas, Torsten},
  year = {2019},
  month = mar,
  journal = {Microbiome},
  volume = {7},
  number = {1},
  pages = {36},
  issn = {2049-2618},
  doi = {10.1186/s40168-019-0649-y},
  urldate = {2022-06-30},
  abstract = {Metagenomic datasets provide an opportunity to study horizontal gene transfer (HGT) on the level of a microbial community. However, current HGT detection methods cannot be applied to community-level datasets or require reference genomes. Here, we present MetaCHIP, a pipeline for reference-independent HGT identification at the community level.}
}


@article{guo2021virsorter2,
  title = {{{VirSorter2}}: A Multi-Classifier, Expert-Guided Approach to Detect Diverse {{DNA}} and {{RNA}} Viruses},
  shorttitle = {{{VirSorter2}}},
  author = {Guo, Jiarong and Bolduc, Ben and Zayed, Ahmed A. and Varsani, Arvind and {Dominguez-Huerta}, Guillermo and Delmont, Tom O. and Pratama, Akbar Adjie and Gazit{\'u}a, M. Consuelo and Vik, Dean and Sullivan, Matthew B. and Roux, Simon},
  year = {2021},
  month = feb,
  journal = {Microbiome},
  volume = {9},
  number = {1},
  pages = {37},
  issn = {2049-2618},
  doi = {10.1186/s40168-020-00990-y},
  urldate = {2023-05-16},
  abstract = {Viruses are a significant player in many biosphere and human ecosystems, but most signals remain ``hidden'' in metagenomic/metatranscriptomic sequence datasets due to the lack of universal gene markers, database representatives, and insufficiently advanced identification tools.}
}

@article{gwak2021application,
  title = {Application of Computational Approaches to Analyze Metagenomic Data},
  author = {Gwak, Ho-Jin and Lee, Seung Jae and Rho, Mina},
  year = {2021},
  month = mar,
  journal = {Journal of Microbiology},
  volume = {59},
  number = {3},
  pages = {233--241},
  issn = {1976-3794},
  doi = {10.1007/s12275-021-0632-8},
  urldate = {2023-09-29},
  abstract = {Microorganisms play a vital role in living systems in numerous ways. In the soil or ocean environment, microbes are involved in diverse processes, such as carbon and nitrogen cycle, nutrient recycling, and energy acquisition. The relation between microbial dysbiosis and disease developments has been extensively studied. In particular, microbial communities in the human gut are associated with the pathophysiology of several chronic diseases such as inflammatory bowel disease and diabetes. Therefore, analyzing the distribution of microorganisms and their associations with the environment is a key step in understanding nature. With the advent of next-generation sequencing technology, a vast amount of metagenomic data on unculturable microbes in addition to culturable microbes has been produced. To reconstruct microbial genomes, several assembly algorithms have been developed by incorporating metagenomic features, such as uneven depth. Since it is difficult to reconstruct complete microbial genomes from metagenomic reads, contig binning approaches were suggested to collect contigs that originate from the same genome. To estimate the microbial composition in the environment, various methods have been developed to classify individual reads or contigs and profile bacterial proportions. Since microbial communities affect their hosts and environments through metabolites, metabolic profiles from metagenomic or metatranscriptomic data have been estimated. Here, we provide a comprehensive review of computational methods that can be applied to investigate microbiomes using metagenomic and metatranscriptomic sequencing data. The limitations of metagenomic studies and the key approaches to overcome such problems are discussed.},
  langid = {english}
}

@article{hyatt2010prodigala,
  title = {Prodigal: Prokaryotic Gene Recognition and Translation Initiation Site Identification},
  shorttitle = {Prodigal},
  author = {Hyatt, Doug and Chen, Gwo-Liang and LoCascio, Philip F. and Land, Miriam L. and Larimer, Frank W. and Hauser, Loren J.},
  year = {2010},
  month = mar,
  journal = {BMC Bioinformatics},
  volume = {11},
  number = {1},
  pages = {119},
  issn = {1471-2105},
  doi = {10.1186/1471-2105-11-119},
  urldate = {2023-05-03},
  abstract = {The quality of automated gene prediction in microbial organisms has improved steadily over the past decade, but there is still room for improvement. Increasing the number of correct identifications, both of genes and of the translation initiation sites for each gene, and reducing the overall number of false positives, are all desirable goals.}
}

@article{ji2017metasort,
  title = {{{MetaSort}} Untangles Metagenome Assembly by Reducing Microbial Community Complexity},
  author = {Ji, Peifeng and Zhang, Yanming and Wang, Jinfeng and Zhao, Fangqing},
  year = {2017},
  month = jan,
  journal = {Nature Communications},
  volume = {8},
  number = {1},
  pages = {14306},
  publisher = {{Nature Publishing Group}},
  issn = {2041-1723},
  doi = {10.1038/ncomms14306},
  urldate = {2023-05-20},
  abstract = {Most current approaches to analyse metagenomic data rely on reference genomes. Novel microbial communities extend far beyond the coverage of reference databases and de novo metagenome assembly from complex microbial communities remains a great challenge. Here we present a novel experimental and bioinformatic framework, metaSort, for effective construction of bacterial genomes from metagenomic samples. MetaSort provides a sorted mini-metagenome approach based on flow cytometry and single-cell sequencing methodologies, and employs new computational algorithms to efficiently recover high-quality genomes from the sorted mini-metagenome by the complementary of the original metagenome. Through extensive evaluations, we demonstrated that metaSort has an excellent and unbiased performance on genome recovery and assembly. Furthermore, we applied metaSort to an unexplored microflora colonized on the surface of marine kelp and successfully recovered 75 high-quality genomes at one time. This approach will greatly improve access to microbial genomes from complex or novel communities.},
  copyright = {2017 The Author(s)},
  langid = {english}
}

@article{kang2019metabat,
  title = {{{MetaBAT}} 2: An Adaptive Binning Algorithm for Robust and Efficient Genome Reconstruction from Metagenome Assemblies},
  shorttitle = {{{MetaBAT}} 2},
  author = {Kang, Dongwan D. and Li, Feng and Kirton, Edward and Thomas, Ashleigh and Egan, Rob and An, Hong and Wang, Zhong},
  year = {2019},
  month = jul,
  journal = {PeerJ},
  volume = {7},
  pages = {e7359},
  publisher = {{PeerJ Inc.}},
  issn = {2167-8359},
  doi = {10.7717/peerj.7359},
  urldate = {2023-05-16},
  abstract = {We previously reported on MetaBAT, an automated metagenome binning software tool to reconstruct single genomes from microbial communities for subsequent analyses of uncultivated microbial species. MetaBAT has become one of the most popular binning tools largely due to its computational efficiency and ease of use, especially in binning experiments with a large number of samples and a large assembly. MetaBAT requires users to choose parameters to fine-tune its sensitivity and specificity. If those parameters are not chosen properly, binning accuracy can suffer, especially on assemblies of poor quality. Here, we developed MetaBAT 2 to overcome this problem. MetaBAT 2 uses a new adaptive binning algorithm to eliminate manual parameter tuning. We also performed extensive software engineering optimization to increase both computational and memory efficiency. Comparing MetaBAT 2 to alternative software tools on over 100 real world metagenome assemblies shows superior accuracy and computing speed. Binning a typical metagenome assembly takes only a few minutes on a single commodity workstation. We therefore recommend the community adopts MetaBAT 2 for their metagenome binning experiments. MetaBAT 2 is open source software and available at https://bitbucket.org/berkeleylab/metabat.},
  langid = {english}
}

@article{karlsson2013gut,
  title = {Gut Metagenome in {{European}} Women with Normal, Impaired and Diabetic Glucose Control},
  author = {Karlsson, Fredrik H. and Tremaroli, Valentina and Nookaew, Intawat and Bergstr{\"o}m, G{\"o}ran and Behre, Carl Johan and Fagerberg, Bj{\"o}rn and Nielsen, Jens and B{\"a}ckhed, Fredrik},
  year = {2013},
  month = jun,
  journal = {Nature},
  volume = {498},
  number = {7452},
  pages = {99--103},
  publisher = {{Nature Publishing Group}},
  issn = {1476-4687},
  doi = {10.1038/nature12198},
  urldate = {2023-09-27},
  abstract = {The faecal metagenome of a cohort of 145 European women with normal, impaired or diabetic glucose control was characterized and discriminant metagenomic markers for type 2 diabetes were identified; the discriminant markers differed from those of a recent Chinese cohort, suggesting that metagenomic predictive tools may need to be specific for age and geographic location.},
  copyright = {2013 Springer Nature Limited},
  langid = {english}
}

@article{katz2022sequence,
  title = {The {{Sequence Read Archive}}: A Decade More of Explosive Growth},
  shorttitle = {The {{Sequence Read Archive}}},
  author = {Katz, Kenneth and Shutov, Oleg and Lapoint, Richard and Kimelman, Michael and Brister, J~Rodney and O'Sullivan, Christopher},
  year = {2022},
  month = jan,
  journal = {Nucleic Acids Research},
  volume = {50},
  number = {D1},
  pages = {D387-D390},
  issn = {0305-1048},
  doi = {10.1093/nar/gkab1053},
  urldate = {2023-09-23},
  abstract = {The Sequence Read Archive (SRA, https://www.ncbi.nlm.nih.gov/sra/) stores raw sequencing data and alignment information to enhance reproducibility and facilitate new discoveries through data analysis. Here we note changes in storage designed to increase access and highlight analyses that augment metadata with taxonomic insight to help users select data. In addition, we present three unanticipated applications of taxonomic analysis.}
}

@article{katz2022sequencea,
  title = {The {{Sequence Read Archive}}: A Decade More of Explosive Growth},
  shorttitle = {The {{Sequence Read Archive}}},
  author = {Katz, Kenneth and Shutov, Oleg and Lapoint, Richard and Kimelman, Michael and Brister, J~Rodney and O'Sullivan, Christopher},
  year = {2022},
  month = jan,
  journal = {Nucleic Acids Research},
  volume = {50},
  number = {D1},
  pages = {D387-D390},
  issn = {0305-1048},
  doi = {10.1093/nar/gkab1053},
  urldate = {2023-09-27},
  abstract = {The Sequence Read Archive (SRA, https://www.ncbi.nlm.nih.gov/sra/) stores raw sequencing data and alignment information to enhance reproducibility and facilitate new discoveries through data analysis. Here we note changes in storage designed to increase access and highlight analyses that augment metadata with taxonomic insight to help users select data. In addition, we present three unanticipated applications of taxonomic analysis.}
}

@article{bhaya2007population,
  title = {Population Level Functional Diversity in a Microbial Community Revealed by Comparative Genomic and Metagenomic Analyses},
  author = {Bhaya, Devaki and Grossman, Arthur R. and Steunou, Anne-Soisig and Khuri, Natalia and Cohan, Frederick M. and Hamamura, Natsuko and Melendrez, Melanie C. and Bateson, Mary M. and Ward, David M. and Heidelberg, John F.},
  year = {2007},
  month = dec,
  journal = {The ISME journal},
  volume = {1},
  number = {8},
  pages = {703--713},
  issn = {1751-7362},
  doi = {10.1038/ismej.2007.46},
  abstract = {In microbial mat communities of Yellowstone hot springs, ribosomal RNA (rRNA) sequence diversity patterns indicate the presence of closely related bacterial populations along environmental gradients of temperature and light. To identify the functional bases for adaptation, we sequenced the genomes of two cyanobacterial (Synechococcus OS-A and OS-B') isolates representing ecologically distinct populations that dominate at different temperatures and are major primary producers in the mat. There was a marked lack of conserved large-scale gene order between the two Synechococcus genomes, indicative of extensive genomic rearrangements. Comparative genomic analyses showed that the isolates shared a large fraction of their gene content at high identity, yet, differences in phosphate and nitrogen utilization pathways indicated that they have adapted differentially to nutrient fluxes, possibly by the acquisition of genes by lateral gene transfer or their loss in certain populations. Comparisons of the Synechococcus genomes to metagenomic sequences derived from mats where these Synechococcus stains were originally isolated, revealed new facets of microbial diversity. First, Synechococcus populations at the lower temperature regions of the mat showed greater sequence diversity than those at high temperatures, consistent with a greater number of ecologically distinct populations at the lower temperature. Second, we found evidence of a specialized population that is apparently very closely related to Synechococcus OS-B', but contains genes that function in the uptake of reduced ferrous iron. In situ expression studies demonstrated that these genes are differentially expressed over the diel cycle, with highest expression when the mats are anoxic and iron may be in the reduced state. Genomic information from these mat-specific isolates and metagenomic information can be coupled to detect naturally occurring populations that are associated with different functionalities, not always represented by isolates, but which may nevertheless be important for niche partitioning and the establishment of microbial community structure.},
  langid = {english},
  pmid = {18059494}
}

@misc{hanson2019svants,
  title = {{{SVants}} {\textendash} {{A}} Long-Read Based Method for Structural Variation Detection in Bacterial Genomes},
  author = {Hanson, B. M. and Johnson, J. S. and Leopold, S. R. and Sodergren, E. and Weinstock, G. M.},
  year = {2019},
  month = nov,
  primaryclass = {New Results},
  pages = {822312},
  publisher = {{bioRxiv}},
  doi = {10.1101/822312},
  urldate = {2024-01-25},
  abstract = {Motivation Mobile genetic elements (MGEs) are genetic material that can transfer between bacterial cells and move to new locations within a single bacterial genome. These elements range from several hundred to tens of thousands of bases, and are often bordered by repeat regions, which makes resolving these elements difficult with short-read sequencing data. The development and availability of long-read sequencing technologies has opened up new opportunities in the study of structural variation but there is a lack of bioinformatics tools designed to take advantage of these longer reads. Results We present an assembly-free method for identifying the location of these MGEs when compared to any reference genome (including draft genomes). Using an artificially constructed Escherichia coli genome containing single and tandem-repeats of a Tn9 transposon, we demonstrate the ability of SVants to accurately identify multiple insertion sites as well as count the number of repeats of this MGE. Additionally, we show that SVants accurately identifies the transposon of interest, Tn9, but does not erroneously identify existing IS1 regions present within the chromosome of the E. coli artificial reference. Availability and Implementation SVants is available as open-source software at https://github.com/EpiBlake/SVants},
  archiveprefix = {bioRxiv},
  chapter = {New Results},
  copyright = {{\textcopyright} 2019, Posted by Cold Spring Harbor Laboratory. This pre-print is available under a Creative Commons License (Attribution-NonCommercial-NoDerivs 4.0 International), CC BY-NC-ND 4.0, as described at http://creativecommons.org/licenses/by-nc-nd/4.0/},
  langid = {english}
}


@article{kingsford2010assembly,
  title = {Assembly Complexity of Prokaryotic Genomes Using Short Reads},
  author = {Kingsford, Carl and Schatz, Michael C. and Pop, Mihai},
  year = {2010},
  month = jan,
  journal = {BMC Bioinformatics},
  volume = {11},
  number = {1},
  pages = {21},
  issn = {1471-2105},
  doi = {10.1186/1471-2105-11-21},
  urldate = {2023-05-20},
  abstract = {De Bruijn graphs are a theoretical framework underlying several modern genome assembly programs, especially those that deal with very short reads. We describe an application of de Bruijn graphs to analyze the global repeat structure of prokaryotic genomes.},
  langid = {english}
}

@article{klatt2011communitya,
  title = {Community Ecology of Hot Spring Cyanobacterial Mats: Predominant Populations and Their Functional Potential},
  shorttitle = {Community Ecology of Hot Spring Cyanobacterial Mats},
  author = {Klatt, Christian G. and Wood, Jason M. and Rusch, Douglas B. and Bateson, Mary M. and Hamamura, Natsuko and Heidelberg, John F. and Grossman, Arthur R. and Bhaya, Devaki and Cohan, Frederick M. and K{\"u}hl, Michael and Bryant, Donald A. and Ward, David M.},
  year = {2011},
  month = aug,
  journal = {The ISME Journal},
  volume = {5},
  number = {8},
  pages = {1262--1278},
  publisher = {{Nature Publishing Group}},
  issn = {1751-7370},
  doi = {10.1038/ismej.2011.73},
  urldate = {2023-09-29},
  abstract = {Phototrophic microbial mat communities from 60\,\textdegree C and 65\,\textdegree C regions in the effluent channels of Mushroom and Octopus Springs (Yellowstone National Park, WY, USA) were investigated by shotgun metagenomic sequencing. Analyses of assembled metagenomic sequences resolved six dominant chlorophototrophic populations and permitted the discovery and characterization of undescribed but predominant community members and their physiological potential. Linkage of phylogenetic marker genes and functional genes showed novel chlorophototrophic bacteria belonging to uncharacterized lineages within the order Chlorobiales and within the Kingdom Chloroflexi. The latter is the first chlorophototrophic member of Kingdom Chloroflexi that lies outside the monophyletic group of chlorophototrophs of the Order Chloroflexales. Direct comparison of unassembled metagenomic sequences to genomes of representative isolates showed extensive genetic diversity, genomic rearrangements and novel physiological potential in native populations as compared with genomic references. Synechococcus spp. metagenomic sequences showed a high degree of synteny with the reference genomes of Synechococcus spp. strains A and B{${'}$}, but synteny declined with decreasing sequence relatedness to these references. There was evidence of horizontal gene transfer among native populations, but the frequency of these events was inversely proportional to phylogenetic relatedness.},
  copyright = {2011 International Society for Microbial Ecology},
  langid = {english}
}

@article{benoit2024highquality,
  title = {High-Quality Metagenome Assembly from Long Accurate Reads with {{metaMDBG}}},
  author = {Benoit, Ga{\"e}tan and Raguideau, S{\'e}bastien and James, Robert and Phillippy, Adam M. and Chikhi, Rayan and Quince, Christopher},
  year = {2024},
  month = jan,
  journal = {Nature Biotechnology},
  pages = {1--6},
  publisher = {{Nature Publishing Group}},
  issn = {1546-1696},
  doi = {10.1038/s41587-023-01983-6},
  urldate = {2024-01-12},
  abstract = {We introduce metaMDBG, a metagenomics assembler for PacBio HiFi reads. MetaMDBG combines a de Bruijn graph assembly in a minimizer space with an iterative assembly over sequences of minimizers to address variations in genome coverage depth and an abundance-based filtering strategy to simplify strain complexity. For complex communities, we obtained up to twice as many high-quality circularized prokaryotic metagenome-assembled genomes as existing methods and had better recovery of viruses and plasmids.},
  copyright = {2024 The Author(s)},
  langid = {english}
}

@inproceedings{balaji2023seqscreennano,
  title = {{{SeqScreen-Nano}}: A Computational Platform for Streaming, in-Field Characterization of Microbial Pathogens},
  shorttitle = {{{SeqScreen-Nano}}},
  booktitle = {Proceedings of the 14th {{ACM International Conference}} on {{Bioinformatics}}, {{Computational Biology}}, and {{Health Informatics}}},
  author = {Balaji, Advait and Liu, Yunxi and Nute, Michael G. and Hu, Bingbing and D. Kappell, Anthony and S. Lesassier, Danielle and D. Godbold, Gene and Ternus, Krista and Treangen, Todd},
  year = {2023},
  month = oct,
  series = {{{BCB}} '23},
  pages = {1--10},
  publisher = {{Association for Computing Machinery}},
  address = {{New York, NY, USA}},
  doi = {10.1145/3584371.3612960},
  urldate = {2024-01-13},
  abstract = {The COVID-19 pandemic forever underscored the need for bio-surveillance platforms capable of rapidly detecting emerging pathogens. Oxford Nanopore Technology (ONT) couples long-read sequencing with in-field capability, opening the door to real-time, in-field biosurveillance. Though a promising technology, streaming assignment of accurate functional and taxonomic labels with nanopore reads remains challenging given: (i) individual reads can span multiple genes, (ii) individual reads may contain truncated genes and pseudogenes, (iii) the error rate of the ONT platform that may introduce frameshifts and missense errors, and (iv) the computational costs of read-by-read analysis may exceed that of in-field computational equipment. Altogether, these challenges highlight a need for novel computational approaches. To this end, we describe Seqscreen-Nano, a novel and portable computational platform focused on detecting microbial pathogens. Based on results from simulated and synthetic microbial communities, SeqScreen-Nano can identify Open Reading Frames (ORFs) across the length of raw ONT reads and then use the predicted ORFs for accurate functional characterization and taxonomic classification. SeqScreen-Nano also runs efficiently in a memory-constrained environment (less than 32GB of RAM), allowing it to be utilized in resource-limited settings. Furthermore, SeqScreen-Nano can process reads directly from the ONT MinION sequencing device, enabling streaming and in-field characterization of microbial pathogens. SeqScreen-Nano (v4.2) is available on GitLab at: https://gitlab.com/treangenlab/seqscreen},
  isbn = {9798400701269}
}


@article{nelson2011analysisa,
  title = {Analysis of {{Insertion Sequences}} in {{Thermophilic Cyanobacteria}}: {{Exploring}} the {{Mechanisms}} of {{Establishing}}, {{Maintaining}}, and {{Withstanding High Insertion Sequence Abundance}} {$\triangledown$}},
  shorttitle = {Analysis of {{Insertion Sequences}} in {{Thermophilic Cyanobacteria}}},
  author = {Nelson, William C. and Wollerman, Lori and Bhaya, Devaki and Heidelberg, John F.},
  year = {2011},
  month = aug,
  journal = {Applied and Environmental Microbiology},
  volume = {77},
  number = {15},
  pages = {5458--5466},
  issn = {0099-2240},
  doi = {10.1128/AEM.05090-11},
  urldate = {2024-01-11},
  abstract = {Insertion sequences (ISs) are simple mobile genetic elements capable of relocating within a genome. Through this transposition activity, they are known to create mutations which are mostly deleterious to the cell, although occasionally they are beneficial. Two closely related isolates of thermophilic Synechococcus species from hot spring microbial mats are known to harbor a large number of diverse ISs. To explore the mechanism of IS acquisition within natural populations and survival in the face of high IS abundance, we examined IS content and location in natural populations of Synechococcus by comparing metagenomic data to the genomes of fully sequenced cultured isolates. The observed IS distribution in the metagenome was equivalent to the distribution in the isolates, indicating that the cultured isolates are appropriate models for the environmental population. High sequence conservation between IS families shared between the two isolates suggests that ISs are able to move between individuals within populations and between species via lateral gene transfer, consistent with models for IS family accumulation. Most IS families show evidence of recent activity, and interruption of critical genes in some individuals was observed, demonstrating that transposition is an ongoing mutational force in the populations.},
  pmcid = {PMC3147441},
  pmid = {21666019}
}


@article{kerkvliet2024metagenomic,
  title = {Metagenomic Assembly Is the Main Bottleneck in the Identification of Mobile Genetic Elements},
  author = {Kerkvliet, Jesse J. and Bossers, Alex and Kers, Jannigje G. and Meneses, Rodrigo and Willems, Rob and Sch{\"u}rch, Anita C.},
  year = {2024},
  month = jan,
  journal = {PeerJ},
  volume = {12},
  pages = {e16695},
  publisher = {{PeerJ Inc.}},
  issn = {2167-8359},
  doi = {10.7717/peerj.16695},
  urldate = {2024-01-09},
  abstract = {Antimicrobial resistance genes (ARG) are commonly found on acquired mobile genetic elements (MGEs) such as plasmids or transposons. Understanding the spread of resistance genes associated with mobile elements (mARGs) across different hosts and environments requires linking ARGs to the existing mobile reservoir within bacterial communities. However, reconstructing mARGs in metagenomic data from diverse ecosystems poses computational challenges, including genome fragment reconstruction (assembly), high-throughput annotation of MGEs, and identification of their association with ARGs. Recently, several bioinformatics tools have been developed to identify assembled fragments of plasmids, phages, and insertion sequence (IS) elements in metagenomic data. These methods can help in understanding the dissemination of mARGs. To streamline the process of identifying mARGs in multiple samples, we combined these tools in an automated high-throughput open-source pipeline, MetaMobilePicker, that identifies ARGs associated with plasmids, IS elements and phages, starting from short metagenomic sequencing reads. This pipeline was used to identify these three elements on a simplified simulated metagenome dataset, comprising whole genome sequences from seven clinically relevant bacterial species containing 55 ARGs, nine plasmids and five phages. The results demonstrated moderate precision for the identification of plasmids (0.57) and phages (0.71), and moderate sensitivity of identification of IS elements (0.58) and ARGs (0.70). In this study, we aim to assess the main causes of this moderate performance of the MGE prediction tools in a comprehensive manner. We conducted a systematic benchmark, considering metagenomic read coverage, contig length cutoffs and investigating the performance of the classification algorithms. Our analysis revealed that the metagenomic assembly process is the primary bottleneck when linking ARGs to identified MGEs in short-read metagenomics sequencing experiments rather than ARGs and MGEs identification by the different tools.},
  langid = {english}
}


@article{kolmogorov2019assembly,
  title = {Assembly of Long, Error-Prone Reads Using Repeat Graphs},
  author = {Kolmogorov, Mikhail and Yuan, Jeffrey and Lin, Yu and Pevzner, Pavel A.},
  year = {2019},
  month = may,
  journal = {Nature Biotechnology},
  volume = {37},
  number = {5},
  pages = {540--546},
  publisher = {{Nature Publishing Group}},
  issn = {1546-1696},
  doi = {10.1038/s41587-019-0072-8},
  urldate = {2024-01-09},
  abstract = {Accurate genome assembly is hampered by repetitive regions. Although long single molecule sequencing reads are better able to resolve genomic repeats than short-read data, most long-read assembly algorithms do not provide the repeat characterization necessary for producing optimal assemblies. Here, we present Flye, a long-read assembly algorithm that generates arbitrary paths in an unknown repeat graph, called disjointigs, and constructs an accurate repeat graph from these error-riddled disjointigs. We benchmark Flye against five state-of-the-art assemblers and show that it generates better or comparable assemblies, while being an order of magnitude faster. Flye nearly doubled the contiguity of the human genome assembly (as measured by the NGA50 assembly quality metric) compared with existing assemblers.},
  copyright = {2019 The Author(s), under exclusive licence to Springer Nature America, Inc.},
  langid = {english}
}


@article{kolmogorov2020metaflye,
  title = {{{metaFlye}}: Scalable Long-Read Metagenome Assembly Using Repeat Graphs},
  shorttitle = {{{metaFlye}}},
  author = {Kolmogorov, Mikhail and Bickhart, Derek M. and Behsaz, Bahar and Gurevich, Alexey and Rayko, Mikhail and Shin, Sung Bong and Kuhn, Kristen and Yuan, Jeffrey and Polevikov, Evgeny and Smith, Timothy P. L. and Pevzner, Pavel A.},
  year = {2020},
  month = nov,
  journal = {Nature Methods},
  volume = {17},
  number = {11},
  pages = {1103--1110},
  publisher = {{Nature Publishing Group}},
  issn = {1548-7105},
  doi = {10.1038/s41592-020-00971-x},
  urldate = {2023-05-03},
  abstract = {Long-read sequencing technologies have substantially improved the assemblies of many isolate bacterial genomes as compared to fragmented short-read assemblies. However, assembling complex metagenomic datasets remains difficult even for state-of-the-art long-read assemblers. Here we present metaFlye, which addresses important long-read metagenomic assembly challenges, such as uneven bacterial composition and intra-species heterogeneity. First, we benchmarked metaFlye using simulated and mock bacterial communities and show that it consistently produces assemblies with better completeness and contiguity than state-of-the-art long-read assemblers. Second, we performed long-read sequencing of the sheep microbiome and applied metaFlye to reconstruct 63 complete or nearly complete bacterial genomes within single contigs. Finally, we show that long-read assembly of human microbiomes enables the discovery of full-length biosynthetic gene clusters that encode biomedically important natural products.},
  copyright = {2020 The Author(s), under exclusive licence to Springer Nature America, Inc.},
  langid = {english}
}

@article{kolmogorov2020metaflyea,
  title = {{{metaFlye}}: Scalable Long-Read Metagenome Assembly Using Repeat Graphs},
  shorttitle = {{{metaFlye}}},
  author = {Kolmogorov, Mikhail and Bickhart, Derek M. and Behsaz, Bahar and Gurevich, Alexey and Rayko, Mikhail and Shin, Sung Bong and Kuhn, Kristen and Yuan, Jeffrey and Polevikov, Evgeny and Smith, Timothy P. L. and Pevzner, Pavel A.},
  year = {2020},
  month = nov,
  journal = {Nature Methods},
  volume = {17},
  number = {11},
  pages = {1103--1110},
  publisher = {{Nature Publishing Group}},
  issn = {1548-7105},
  doi = {10.1038/s41592-020-00971-x},
  urldate = {2023-05-16},
  abstract = {Long-read sequencing technologies have substantially improved the assemblies of many isolate bacterial genomes as compared to fragmented short-read assemblies. However, assembling complex metagenomic datasets remains difficult even for state-of-the-art long-read assemblers. Here we present metaFlye, which addresses important long-read metagenomic assembly challenges, such as uneven bacterial composition and intra-species heterogeneity. First, we benchmarked metaFlye using simulated and mock bacterial communities and show that it consistently produces assemblies with better completeness and contiguity than state-of-the-art long-read assemblers. Second, we performed long-read sequencing of the sheep microbiome and applied metaFlye to reconstruct 63 complete or nearly complete bacterial genomes within single contigs. Finally, we show that long-read assembly of human microbiomes enables the discovery of full-length biosynthetic gene clusters that encode biomedically important natural products.},
  copyright = {2020 The Author(s), under exclusive licence to Springer Nature America, Inc.},
  langid = {english}
}

@article{koonin2001horizontal,
  title = {Horizontal {{Gene Transfer}} in {{Prokaryotes}}: {{Quantification}} and {{Classification}}},
  shorttitle = {Horizontal {{Gene Transfer}} in {{Prokaryotes}}},
  author = {Koonin, Eugene V. and Makarova, Kira S. and Aravind, L.},
  year = {2001},
  journal = {Annual Review of Microbiology},
  volume = {55},
  number = {1},
  pages = {709--742},
  doi = {10.1146/annurev.micro.55.1.709},
  urldate = {2023-05-16},
  abstract = {Comparative analysis of bacterial, archaeal, and eukaryotic genomes indicates that a significant fraction of the genes in the prokaryotic genomes have been subject to horizontal transfer. In some cases, the amount and source of horizontal gene transfer can be linked to an organism's lifestyle. For example, bacterial hyperthermophiles seem to have exchanged genes with archaea to a greater extent than other bacteria, whereas transfer of certain classes of eukaryotic genes is most common in parasitic and symbiotic bacteria. Horizontal transfer events can be classified into distinct categories of acquisition of new genes, acquisition of paralogs of existing genes, and xenologous gene displacement whereby a gene is displaced by a horizontally transferred ortholog from another lineage (xenolog). Each of these types of horizontal gene transfer is common among prokaryotes, but their relative contributions differ in different lineages. The fixation and long-term persistence of horizontally transferred genes suggests that they confer a selective advantage on the recipient organism. In most cases, the nature of this advantage remains unclear, but detailed examination of several cases of acquisition of eukaryotic genes by bacteria seems to reveal the evolutionary forces involved. Examples include isoleucyl-tRNA synthetases whose acquisition from eukaryotes by several bacteria is linked to antibiotic resistance, ATP/ADP translocases acquired by intracellular parasitic bacteria, Chlamydia and Rickettsia, apparently from plants, and proteases that may be implicated in chlamydial pathogenesis.},
  pmid = {11544372}
}

@article{koren2011bambus,
  title = {Bambus 2: Scaffolding Metagenomes},
  shorttitle = {Bambus 2},
  author = {Koren, Sergey and Treangen, Todd J. and Pop, Mihai},
  year = {2011},
  month = nov,
  journal = {Bioinformatics},
  volume = {27},
  number = {21},
  pages = {2964--2971},
  issn = {1367-4803},
  doi = {10.1093/bioinformatics/btr520},
  urldate = {2023-05-20},
  abstract = {Motivation: Sequencing projects increasingly target samples from non-clonal sources. In particular, metagenomics has enabled scientists to begin to characterize the structure of microbial communities. The software tools developed for assembling and analyzing sequencing data for clonal organisms are, however, unable to adequately process data derived from non-clonal sources.Results: We present a new scaffolder, Bambus 2, to address some of the challenges encountered when analyzing metagenomes. Our approach relies on a combination of a novel method for detecting genomic repeats and algorithms that analyze assembly graphs to identify biologically meaningful genomic variants. We compare our software to current assemblers using simulated and real data. We demonstrate that the repeat detection algorithms have higher sensitivity than current approaches without sacrificing specificity. In metagenomic datasets, the scaffolder avoids false joins between distantly related organisms while obtaining long-range contiguity. Bambus 2 represents a first step toward automated metagenomic assembly.Availability: Bambus 2 is open source and available from http://amos.sf.net.Contact: ~mpop@umiacs.umd.eduSupplementary Information: ~Supplementary data are available at Bioinformatics online.}
}

@article{lamurias2022metagenomic,
  title = {Metagenomic Binning with Assembly Graph Embeddings},
  author = {Lamurias, Andre and Sereika, Mantas and Albertsen, Mads and Hose, Katja and Nielsen, Thomas Dyhre},
  year = {2022},
  month = sep,
  journal = {Bioinformatics},
  volume = {38},
  number = {19},
  pages = {4481--4487},
  issn = {1367-4803},
  doi = {10.1093/bioinformatics/btac557},
  urldate = {2023-05-16},
  abstract = {Despite recent advancements in sequencing technologies and assembly methods, obtaining high-quality microbial genomes from metagenomic samples is still not a trivial task. Current metagenomic binners do not take full advantage of assembly graphs and are not optimized for long-read assemblies. Deep graph learning algorithms have been proposed in other fields to deal with complex graph data structures. The graph structure generated during the assembly process could be integrated with contig features to obtain better bins with deep learning.We propose GraphMB, which uses graph neural networks to incorporate the assembly graph into the binning process. We test GraphMB on long-read datasets of different complexities, and compare the performance with other binners in terms of the number of High Quality (HQ) genome bins obtained. With our approach, we were able to obtain unique bins on all real datasets, and obtain more bins on most datasets. In particular, we obtained on average 17.5\% more HQ bins when compared with state-of-the-art binners and 13.7\% when aggregating the results of our binner with the others. These results indicate that a deep learning model can integrate contig-specific and graph-structure information to improve metagenomic binning.GraphMB is available from https://github.com/MicrobialDarkMatter/GraphMB.Supplementary data are available at Bioinformatics online.}
}

@article{lapierre2019metaphenoa,
  title = {{{MetaPheno}}: {{A}} Critical Evaluation of Deep Learning and Machine Learning in Metagenome-Based Disease Prediction},
  shorttitle = {{{MetaPheno}}},
  author = {LaPierre, Nathan and Ju, Chelsea J.-T. and Zhou, Guangyu and Wang, Wei},
  year = {2019},
  month = aug,
  journal = {Methods (San Diego, Calif.)},
  volume = {166},
  pages = {74--82},
  issn = {1095-9130},
  doi = {10.1016/j.ymeth.2019.03.003},
  abstract = {The human microbiome plays a number of critical roles, impacting almost every aspect of human health and well-being. Conditions in the microbiome have been linked to a number of significant diseases. Additionally, revolutions in sequencing technology have led to a rapid increase in publicly-available sequencing data. Consequently, there have been growing efforts to predict disease status from metagenomic sequencing data, with a proliferation of new approaches in the last few years. Some of these efforts have explored utilizing a powerful form of machine learning called deep learning, which has been applied successfully in several biological domains. Here, we review some of these methods and the algorithms that they are based on, with a particular focus on deep learning methods. We also perform a deeper analysis of Type 2 Diabetes and obesity datasets that have eluded improved results, using a variety of machine learning and feature extraction methods. We conclude by offering perspectives on study design considerations that may impact results and future directions the field can take to improve results and offer more valuable conclusions. The scripts and extracted features for the analyses conducted in this paper are available via GitHub:https://github.com/nlapier2/metapheno.},
  langid = {english},
  pmcid = {PMC6708502},
  pmid = {30885720}
}

@article{li2012comparison,
  title = {Comparison of the Two Major Classes of Assembly Algorithms: Overlap\textendash Layout\textendash Consensus and de-Bruijn-Graph},
  shorttitle = {Comparison of the Two Major Classes of Assembly Algorithms},
  author = {Li, Zhenyu and Chen, Yanxiang and Mu, Desheng and Yuan, Jianying and Shi, Yujian and Zhang, Hao and Gan, Jun and Li, Nan and Hu, Xuesong and Liu, Binghang and Yang, Bicheng and Fan, Wei},
  year = {2012},
  month = jan,
  journal = {Briefings in Functional Genomics},
  volume = {11},
  number = {1},
  pages = {25--37},
  issn = {2041-2649},
  doi = {10.1093/bfgp/elr035},
  urldate = {2023-05-20},
  abstract = {Since the completion of the cucumber and panda genome projects using Illumina sequencing in 2009, the global scientific community has had to pay much more attention to this new cost-effective approach to generate the draft sequence of large genomes. To allow new users to more easily understand the assembly algorithms and the optimum software packages for their projects, we make a detailed comparison of the two major classes of assembly algorithms: overlap\textendash layout\textendash consensus and de-bruijn-graph, from how they match the Lander\textendash Waterman model, to the required sequencing depth and reads length. We also discuss the computational efficiency of each class of algorithm, the influence of repeats and heterozygosity and points of note in the subsequent scaffold linkage and gap closure steps. We hope this review can help further promote the application of second-generation de novo sequencing, as well as aid the future development of assembly algorithms.}
}

@article{li2020designa,
  title = {The Design and Construction of Reference Pangenome Graphs with Minigraph},
  author = {Li, Heng and Feng, Xiaowen and Chu, Chong},
  year = {2020},
  month = oct,
  journal = {Genome Biology},
  volume = {21},
  number = {1},
  pages = {265},
  issn = {1474-760X},
  doi = {10.1186/s13059-020-02168-z},
  urldate = {2024-01-07},
  abstract = {The recent advances in sequencing technologies enable the assembly of individual genomes to the quality of the reference genome. How to integrate multiple genomes from the same species and make the integrated representation accessible to biologists remains an open challenge. Here, we propose a graph-based data model and associated formats to represent multiple genomes while preserving the coordinate of the linear reference genome. We implement our ideas in the minigraph toolkit and demonstrate that we can efficiently construct a pangenome graph and compactly encode tens of thousands of structural variants missing from the current reference genome.}
}


@article{li2015megahit,
  title = {{{MEGAHIT}}: An Ultra-Fast Single-Node Solution for Large and Complex Metagenomics Assembly via Succinct de {{Bruijn}} Graph},
  shorttitle = {{{MEGAHIT}}},
  author = {Li, Dinghua and Liu, Chi-Man and Luo, Ruibang and Sadakane, Kunihiko and Lam, Tak-Wah},
  year = {2015},
  month = may,
  journal = {Bioinformatics},
  volume = {31},
  number = {10},
  pages = {1674--1676},
  issn = {1367-4803},
  doi = {10.1093/bioinformatics/btv033},
  urldate = {2023-09-28},
  abstract = {Summary: MEGAHIT is a NGS de novo assembler for assembling large and complex metagenomics data in a time- and cost-efficient manner. It finished assembling a soil metagenomics dataset with 252\,Gbps in 44.1 and 99.6\,h on a single computing node with and without a graphics processing unit, respectively. MEGAHIT assembles the data as a whole, i.e. no pre-processing like partitioning and normalization was needed. When compared with previous methods on assembling the soil data, MEGAHIT generated a three-time larger assembly, with longer contig N50 and average contig length; furthermore, 55.8\% of the reads were aligned to the assembly, giving a fourfold improvement.Availability and implementation: The source code of MEGAHIT is freely available at https://github.com/voutcn/megahit under GPLv3 license.Contact: ~rb@l3-bioinfo.com or twlam@cs.hku.hkSupplementary information: Supplementary data are available at Bioinformatics online.}
}

@article{li2016minimap,
  title = {Minimap and Miniasm: Fast Mapping and de Novo Assembly for Noisy Long Sequences},
  shorttitle = {Minimap and Miniasm},
  author = {Li, Heng},
  year = {2016},
  month = jul,
  journal = {Bioinformatics},
  volume = {32},
  number = {14},
  pages = {2103--2110},
  issn = {1367-4803},
  doi = {10.1093/bioinformatics/btw152},
  urldate = {2023-09-27},
  abstract = {Motivation: Single Molecule Real-Time (SMRT) sequencing technology and Oxford Nanopore technologies (ONT) produce reads over 10\,kb in length, which have enabled high-quality genome assembly at an affordable cost. However, at present, long reads have an error rate as high as 10\textendash 15\%. Complex and computationally intensive pipelines are required to assemble such reads.Results: We present a new mapper, minimap and a de novo assembler, miniasm, for efficiently mapping and assembling SMRT and ONT reads without an error correction stage. They can often assemble a sequencing run of bacterial data into a single contig in a few minutes, and assemble 45-fold Caenorhabditis elegans data in 9\,min, orders of magnitude faster than the existing pipelines, though the consensus sequence error rate is as high as raw reads. We also introduce a pairwise read mapping format and a graphical fragment assembly format, and demonstrate the interoperability between ours and current tools.Availability and implementation: ~https://github.com/lh3/minimap and https://github.com/lh3/miniasmContact: ~hengli@broadinstitute.orgSupplementary information: ~Supplementary data are available at Bioinformatics online.}
}

@article{li2019lemon,
  title = {{{LEMON}}: A Method to Construct the Local Strains at Horizontal Gene Transfer Sites in Gut Metagenomics},
  shorttitle = {{{LEMON}}},
  author = {Li, Chen and Jiang, Yiqi and Li, Shuaicheng},
  year = {2019},
  month = dec,
  journal = {BMC Bioinformatics},
  volume = {20},
  number = {23},
  pages = {702},
  issn = {1471-2105},
  doi = {10.1186/s12859-019-3301-8},
  urldate = {2023-05-20},
  abstract = {Horizontal Gene Transfer (HGT) refers to the transfer of genetic materials between organisms through mechanisms other than parent-offspring inheritance. HGTs may affect human health through a large number of microorganisms, especially the gut microbiomes which the human body harbors. The transferred segments may lead to complicated local genome structural variations. Details of the local genome structure can elucidate the effects of the HGTs.}
}

@article{liu2016transcomb,
  title = {{{TransComb}}: Genome-Guided Transcriptome Assembly via Combing Junctions in Splicing Graphs},
  shorttitle = {{{TransComb}}},
  author = {Liu, Juntao and Yu, Ting and Jiang, Tao and Li, Guojun},
  year = {2016},
  month = oct,
  journal = {Genome Biology},
  volume = {17},
  number = {1},
  pages = {213},
  issn = {1474-760X},
  doi = {10.1186/s13059-016-1074-1},
  urldate = {2023-05-20},
  abstract = {Transcriptome assemblers aim to reconstruct full-length transcripts from RNA-seq data. We present TransComb, a genome-guided assembler developed based on a junction graph, weighted by a bin-packing strategy and paired-end information. A newly designed extension method based on weighted junction graphs can accurately extract paths representing expressed transcripts, whether they have low or high expression levels. Tested on both simulated and real datasets, TransComb demonstrates significant improvements in both recall and precision over leading assemblers, including StringTie, Cufflinks, Bayesembler, and Traph. In addition, it runs much faster and requires less memory on average. TransComb is available at http://sourceforge.net/projects/transcriptomeassembly/files/.},
  langid = {english}
}

@article{lu2021prokaryotic,
  title = {Prokaryotic Virus Host Predictor: A {{Gaussian}} Model for Host Prediction of Prokaryotic Viruses in Metagenomics},
  shorttitle = {Prokaryotic Virus Host Predictor},
  author = {Lu, Congyu and Zhang, Zheng and Cai, Zena and Zhu, Zhaozhong and Qiu, Ye and Wu, Aiping and Jiang, Taijiao and Zheng, Heping and Peng, Yousong},
  year = {2021},
  month = jan,
  journal = {BMC Biology},
  volume = {19},
  number = {1},
  pages = {5},
  issn = {1741-7007},
  doi = {10.1186/s12915-020-00938-6},
  urldate = {2023-05-16},
  abstract = {Viruses are ubiquitous biological entities, estimated to be the largest reservoirs of unexplored genetic diversity on Earth. Full functional characterization and annotation of newly discovered viruses requires tools to enable taxonomic assignment, the range of hosts, and biological properties of the virus. Here we focus on prokaryotic viruses, which include phages and archaeal viruses, and for which identifying the viral host is an essential step in characterizing the virus, as the virus relies on the host for survival. Currently, the method for determining the viral host is either to culture the virus, which is low-throughput, time-consuming, and expensive, or to computationally predict the viral hosts, which needs improvements at both accuracy and usability. Here we develop a Gaussian model to predict hosts for prokaryotic viruses with better performances than previous computational methods.}
}

@article{maguire2020metagenomeassembled,
  title = {Metagenome-Assembled Genome Binning Methods with Short Reads Disproportionately Fail for Plasmids and Genomic {{Islands}}},
  author = {Maguire, Finlay and Jia, Baofeng and Gray, Kristen L. and Lau, Wing Yin Venus and Beiko, Robert G. and Brinkman, Fiona S. L.},
  year = {2020},
  month = oct,
  journal = {Microbial Genomics},
  volume = {6},
  number = {10},
  pages = {mgen000436},
  issn = {2057-5858},
  doi = {10.1099/mgen.0.000436},
  urldate = {2023-05-20},
  abstract = {Metagenomic methods enable the simultaneous characterization of microbial communities without time-consuming and bias-inducing culturing. Metagenome-assembled genome (MAG) binning methods aim to reassemble individual genomes from this data. However, the recovery of mobile genetic elements (MGEs), such as plasmids and genomic islands (GIs), by binning has not been well characterized. Given the association of antimicrobial resistance (AMR) genes and virulence factor (VF) genes with MGEs, studying their transmission is a public-health priority. The variable copy number and sequence composition of MGEs makes them potentially problematic for MAG binning methods. To systematically investigate this issue, we simulated a low-complexity metagenome comprising 30 GI-rich and plasmid-containing bacterial genomes. MAGs were then recovered using 12 current prediction pipelines and evaluated. While 82\textendash 94{$\mkern1mu\%$} of chromosomes could be correctly recovered and binned, only 38\textendash 44{$\mkern1mu\%$} of GIs and 1\textendash 29{$\mkern1mu\%$} of plasmid sequences were found. Strikingly, no plasmid-borne VF nor AMR genes were recovered, and only 0\textendash 45{$\mkern1mu\%$} of AMR or VF genes within GIs. We conclude that short-read MAG approaches, without further optimization, are largely ineffective for the analysis of mobile genes, including those of public-health importance, such as AMR and VF genes. We propose that researchers should explore developing methods that optimize for this issue and consider also using unassembled short reads and/or long-read approaches to more fully characterize metagenomic data.},
  pmcid = {PMC7660262},
  pmid = {33001022}
}

@article{mallawaarachchi2022accurate,
  title = {Accurate {{Binning}} of {{Metagenomic Contigs Using Composition}}, {{Coverage}}, and {{Assembly Graphs}}},
  author = {Mallawaarachchi, Vijini and Lin, Yu},
  year = {2022},
  month = dec,
  journal = {Journal of Computational Biology},
  volume = {29},
  number = {12},
  pages = {1357--1376},
  publisher = {{Mary Ann Liebert, Inc., publishers}},
  doi = {10.1089/cmb.2022.0262},
  urldate = {2023-05-20},
  abstract = {Metagenomics enables the recovery of various genetic materials from different species, thus providing valuable insights into microbial communities. Metagenomic binning group sequences belong to different organisms, which is an important step in the early stages of metagenomic analysis pipelines. The classic pipeline followed in metagenomic binning is to assemble short reads into longer contigs and then bin these resulting contigs into groups representing different taxonomic groups in the metagenomic sample. Most of the currently available binning tools are designed to bin metagenomic contigs, but they do not make use of the assembly graphs that produce such assemblies. In this study, we propose MetaCoAG, a metagenomic binning tool that uses assembly graphs with the composition and coverage information of contigs. MetaCoAG estimates the number of initial bins using single-copy marker genes, assigns contigs into bins iteratively, and adjusts the number of bins dynamically throughout the binning process. We show that MetaCoAG significantly outperforms state-of-the-art binning tools by producing similar or more high-quality bins than the second-best binning tool on both simulated and real datasets. To the best of our knowledge, MetaCoAG is the first stand-alone contig-binning tool that directly makes use of the assembly graph information along with other features of the contigs.}
}

@article{mande2012classification,
  title = {Classification of Metagenomic Sequences: Methods and Challenges},
  shorttitle = {Classification of Metagenomic Sequences},
  author = {Mande, Sharmila S. and Mohammed, Monzoorul Haque and Ghosh, Tarini Shankar},
  year = {2012},
  month = nov,
  journal = {Briefings in Bioinformatics},
  volume = {13},
  number = {6},
  pages = {669--681},
  issn = {1467-5463},
  doi = {10.1093/bib/bbs054},
  urldate = {2023-09-29},
  abstract = {Characterizing the taxonomic diversity of microbial communities is one of the primary objectives of metagenomic studies. Taxonomic analysis of microbial communities, a process referred to as binning, is challenging for the following reasons. Primarily, query sequences originating from the genomes of most microbes in an environmental sample lack taxonomically related sequences in existing reference databases. This absence of a taxonomic context makes binning a very challenging task. Limitations of current sequencing platforms, with respect to short read lengths and sequencing errors/artifacts, are also key factors that determine the overall binning efficiency. Furthermore, the sheer volume of metagenomic datasets also demands highly efficient algorithms that can operate within reasonable requirements of compute power. This review discusses the premise, methodologies, advantages, limitations and challenges of various methods available for binning of metagenomic datasets obtained using the shotgun sequencing approach. Various parameters as well as strategies used for evaluating binning efficiency are then reviewed.}
}

@article{matchado2021networkb,
  title = {Network Analysis Methods for Studying Microbial Communities: {{A}} Mini Review},
  shorttitle = {Network Analysis Methods for Studying Microbial Communities},
  author = {Matchado, Monica Steffi and Lauber, Michael and Reitmeier, Sandra and Kacprowski, Tim and Baumbach, Jan and Haller, Dirk and List, Markus},
  year = {2021},
  month = may,
  journal = {Computational and Structural Biotechnology Journal},
  volume = {19},
  pages = {2687--2698},
  issn = {2001-0370},
  doi = {10.1016/j.csbj.2021.05.001},
  urldate = {2023-09-29},
  abstract = {Microorganisms including bacteria, fungi, viruses, protists and archaea live as communities in complex and contiguous environments. They engage in numerous inter- and intra- kingdom interactions which can be inferred from microbiome profiling data. In particular, network-based approaches have proven helpful in deciphering complex microbial interaction patterns. Here we give an overview of state-of-the-art methods to infer intra-kingdom interactions ranging from simple correlation- to complex conditional dependence-based methods. We highlight common biases encountered in microbial profiles and discuss mitigation strategies employed by different tools and their trade-off with increased computational complexity. Finally, we discuss current limitations that motivate further method development to infer inter-kingdom interactions and to robustly and comprehensively characterize microbial environments in the future.},
  pmcid = {PMC8131268},
  pmid = {34093985}
}

@inproceedings{medvedev2007computability,
  title = {Computability of {{Models}} for {{Sequence Assembly}}},
  booktitle = {Algorithms in {{Bioinformatics}}},
  author = {Medvedev, Paul and Georgiou, Konstantinos and Myers, Gene and Brudno, Michael},
  editor = {Giancarlo, Raffaele and Hannenhalli, Sridhar},
  year = {2007},
  series = {Lecture {{Notes}} in {{Computer Science}}},
  pages = {289--301},
  publisher = {{Springer}},
  address = {{Berlin, Heidelberg}},
  doi = {10.1007/978-3-540-74126-8_27},
  abstract = {Graph-theoretic models have come to the forefront as some of the most powerful and practical methods for sequence assembly. Simultaneously, the computational hardness of the underlying graph algorithms has remained open. Here we present two theoretical results about the complexity of these models for sequence assembly. In the first part, we show sequence assembly to be NP-hard under two different models: string graphs and de Bruijn graphs. Together with an earlier result on the NP-hardness of overlap graphs, this demonstrates that all of the popular graph-theoretic sequence assembly paradigms are NP-hard. In our second result, we give the first, to our knowledge, optimal polynomial time algorithm for genome assembly that explicitly models the double-strandedness of DNA. We solve the Chinese Postman Problem on bidirected graphs using bidirected flow techniques and show to how to use it to find the shortest double-stranded DNA sequence which contains a given set of k-long words. This algorithm has applications to sequencing by hybridization and short read assembly.},
  isbn = {978-3-540-74126-8},
  langid = {english}
}

@article{mouradesousa2021causesa,
  title = {Causes and {{Consequences}} of {{Bacteriophage Diversification}} via {{Genetic Exchanges}} across {{Lifestyles}} and {{Bacterial Taxa}}},
  author = {{Moura de Sousa}, Jorge A and Pfeifer, Eugen and Touchon, Marie and Rocha, Eduardo P C},
  year = {2021},
  month = jun,
  journal = {Molecular Biology and Evolution},
  volume = {38},
  number = {6},
  pages = {2497--2512},
  issn = {1537-1719},
  doi = {10.1093/molbev/msab044},
  urldate = {2023-05-16},
  abstract = {Bacteriophages (phages) evolve rapidly by acquiring genes from other phages. This results in mosaic genomes. Here, we identify numerous genetic transfers between distantly related phages and aim at understanding their frequency, consequences, and the conditions favoring them. Gene flow tends to occur between phages that are enriched for recombinases, transposases, and nonhomologous end joining, suggesting that both homologous and illegitimate recombination contribute to gene flow. Phage family and host phyla are strong barriers to gene exchange, but phage lifestyle is not. Even if we observe four times more recent transfers between temperate phages than between other pairs, there is extensive gene flow between temperate and virulent phages, and between the latter. These predominantly involve virulent phages with large genomes previously classed as low gene flux, and lead to the preferential transfer of genes encoding functions involved in cell energetics, nucleotide metabolism, DNA packaging and injection, and virion assembly. Such exchanges may contribute to the observed twice larger genomes of virulent phages. We used genetic transfers, which occur upon coinfection of a host, to compare phage host range. We found that virulent phages have broader host ranges and can mediate genetic exchanges between narrow host range temperate phages infecting distant bacterial hosts, thus contributing to gene flow between virulent phages, as well as between temperate phages. This gene flow drastically expands the gene repertoires available for phage and bacterial evolution, including the transfer of functional innovations across taxa.}
}

@inproceedings{namiki2011metavelvet,
  title = {{{MetaVelvet}}: An Extension of {{Velvet}} Assembler to de Novo Metagenome Assembly from Short Sequence Reads},
  shorttitle = {{{MetaVelvet}}},
  booktitle = {Proceedings of the 2nd {{ACM Conference}} on {{Bioinformatics}}, {{Computational Biology}} and {{Biomedicine}}},
  author = {Namiki, Toshiaki and Hachiya, Tsuyoshi and Tanaka, Hideaki and Sakakibara, Yasubumi},
  year = {2011},
  month = aug,
  series = {{{BCB}} '11},
  pages = {116--124},
  publisher = {{Association for Computing Machinery}},
  address = {{New York, NY, USA}},
  doi = {10.1145/2147805.2147818},
  urldate = {2023-05-16},
  abstract = {Motivation: An important step of "metagenomics" analysis is the assembly of multiple genomes from mixed sequence reads of multiple species in a microbial community. Most conventional pipelines employ a single-genome assembler with carefully optimized parameters and post-process the resulting scaffolds to correct assembly errors. Limitations of the use of a single-genome assembler for de novo metagenome assembly are that highly conserved sequences shared between different species often causes chimera contigs, and sequences of highly abundant species are likely mis-identified as repeats in a single genome, resulting in a number of small fragmented scaffolds. The metagenome assembly problem becomes harder when assembling from very short sequence reads. Method: We modified and extended a single-genome and de Bruijn-graph based assembler, known as "Velvet" [27], for short reads to metagenome assembly, called "MetaVelvet", for mixed short reads of multiple species. Our fundamental ideas are first decomposing de Bruijn graph constructed from mixed short reads into individual sub-graphs and second building scaffolds based on every decomposed de Bruijn sub-graph as isolate species genome. We make use of two features, graph connectivity and coverage (abundance) difference, for the decomposition of de Bruijn graph. Results: On simulated datasets, MetaVelvet succeeded to generate higher N50 scores and smaller chimeric scaffolds than any compared single-genome assemblers, produce high-quality scaffolds as well as the separate assembly using Velvet from isolated species sequence reads, and MetaVelvet reconstructed even relatively low-coverage genome sequences as scaffolds. On a real dataset of Human Gut microbial read data, MetaVelvet produced longer scaffolds, increased the number of predicted genes, and improved the assignments of a phylum-level taxonomy in the sense that the rate of predicted genes that cannot be assigned to any tanoxomy is reduced. Availability: The source code of MetaVelvet is freely available at http://metavelvet.dna.bio.keio.ac.jp under the GNU General Public License.},
  isbn = {978-1-4503-0796-3}
}

@article{nayfach2016accurate,
  title = {Toward {{Accurate}} and {{Quantitative Comparative Metagenomics}}},
  author = {Nayfach, Stephen and Pollard, Katherine S.},
  year = {2016},
  month = aug,
  journal = {Cell},
  volume = {166},
  number = {5},
  pages = {1103--1116},
  issn = {0092-8674},
  doi = {10.1016/j.cell.2016.08.007},
  urldate = {2023-09-29},
  abstract = {Shotgun metagenomics and computational analysis are used to compare the taxonomic and functional profiles of microbial communities. Leveraging this approach to understand roles of microbes in human biology and other environments requires quantitative data summaries whose values are comparable across samples and studies. Comparability is currently hampered by the use of abundance statistics that do not estimate a meaningful parameter of the microbial community and biases introduced by experimental protocols and data-cleaning approaches. Addressing these challenges, along with improving study design, data access, metadata standardization, and analysis tools, will enable accurate comparative metagenomics. We envision a future in which microbiome studies are replicable and new metagenomes are easily and rapidly integrated with existing data. Only then can the potential of metagenomics for predictive ecological modeling, well-powered association studies, and effective microbiome medicine be fully realized.}
}

@article{nijkamp2013exploring,
  title = {Exploring Variation-Aware Contig Graphs for (Comparative) Metagenomics Using {{MaryGold}}},
  author = {Nijkamp, Jurgen F. and Pop, Mihai and Reinders, Marcel J. T. and {de Ridder}, Dick},
  year = {2013},
  month = nov,
  journal = {Bioinformatics},
  volume = {29},
  number = {22},
  pages = {2826--2834},
  issn = {1367-4803},
  doi = {10.1093/bioinformatics/btt502},
  urldate = {2023-05-20},
  abstract = {Motivation: Although many tools are available to study variation and its impact in single genomes, there is a lack of algorithms for finding such variation in metagenomes. This hampers the interpretation of metagenomics sequencing datasets, which are increasingly acquired in research on the (human) microbiome, in environmental studies and in the study of processes in the production of foods and beverages. Existing algorithms often depend on the use of reference genomes, which pose a problem when a metagenome of a priori unknown strain composition is studied. In this article, we develop a method to perform reference-free detection and visual exploration of genomic variation, both within a single metagenome and between metagenomes.Results: We present the MaryGold algorithm and its implementation, which efficiently detects bubble structures in contig graphs using graph decomposition. These bubbles represent variable genomic regions in closely related strains in metagenomic samples. The variation found is presented in a condensed Circos-based visualization, which allows for easy exploration and interpretation of the found variation.We validated the algorithm on two simulated datasets containing three respectively seven Escherichia coli genomes and showed that finding allelic variation in these genomes improves assemblies. Additionally, we applied MaryGold to publicly available real metagenomic datasets, enabling us to find within-sample genomic variation in the metagenomes of a kimchi fermentation process, the microbiome of a premature infant and in microbial communities living on acid mine drainage. Moreover, we used MaryGold for between-sample variation detection and exploration by comparing sequencing data sampled at different time points for both of these datasets.Availability: MaryGold has been written in C++ and Python and can be downloaded from http://bioinformatics.tudelft.nl/softwareContact: ~d.deridder@tudelft.nl}
}

@article{nissen2021improved,
  title = {Improved Metagenome Binning and Assembly Using Deep Variational Autoencoders},
  author = {Nissen, Jakob Nybo and Johansen, Joachim and Alles{\o}e, Rosa Lundbye and S{\o}nderby, Casper Kaae and Armenteros, Jose Juan Almagro and Gr{\o}nbech, Christopher Heje and Jensen, Lars Juhl and Nielsen, Henrik Bj{\o}rn and Petersen, Thomas Nordahl and Winther, Ole and Rasmussen, Simon},
  year = {2021},
  month = may,
  journal = {Nature Biotechnology},
  volume = {39},
  number = {5},
  pages = {555--560},
  publisher = {{Nature Publishing Group}},
  issn = {1546-1696},
  doi = {10.1038/s41587-020-00777-4},
  urldate = {2023-05-16},
  abstract = {Despite recent advances in metagenomic binning, reconstruction of microbial species from metagenomics data remains challenging. Here we develop variational autoencoders for metagenomic binning (VAMB), a program that uses deep variational autoencoders to encode sequence coabundance and k-mer distribution information before clustering. We show that a variational autoencoder is able to integrate these two distinct data types without any previous knowledge of the datasets. VAMB outperforms existing state-of-the-art binners, reconstructing 29\textendash 98\% and 45\% more near-complete (NC) genomes on simulated and real data, respectively. Furthermore, VAMB is able to separate closely related strains up to 99.5\% average nucleotide identity (ANI), and reconstructed 255 and 91 NC Bacteroides vulgatus and Bacteroides dorei sample-specific genomes as two distinct clusters from a dataset of 1,000\,human gut microbiome samples. We use 2,606\,NC bins from this dataset to show that species of the human gut microbiome have different geographical distribution patterns. VAMB can be run on standard hardware and is freely available at https://github.com/RasmussenLab/vamb.},
  copyright = {2021 The Author(s), under exclusive licence to Springer Nature America, Inc.},
  langid = {english}
}

@article{munch2015structural,
  title = {Structural Variations of the Cell Wall Precursor Lipid {{II}} in {{Gram-positive}} Bacteria {\textemdash} {{Impact}} on Binding and Efficacy of Antimicrobial Peptides},
  author = {M{\"u}nch, Daniela and Sahl, Hans-Georg},
  year = {2015},
  month = nov,
  journal = {Biochimica et Biophysica Acta (BBA) - Biomembranes},
  series = {Bacterial {{Resistance}} to {{Antimicrobial Peptides}}},
  volume = {1848},
  number = {11, Part B},
  pages = {3062--3071},
  issn = {0005-2736},
  doi = {10.1016/j.bbamem.2015.04.014},
  urldate = {2024-01-08},
  abstract = {Antimicrobial peptides (AMPs) are natural antibiotics produced by virtually all living organisms. Typically, AMPs are cationic and amphiphilic and first contacts with target microbes involve interactions with negatively charged components of the cell envelope such as lipopolysaccharide (LPS), and wall- or lipoteichoic acids (WTA, LTA). The importance of charge-mediated interactions of AMPs with the cell envelope is reflected by effective microbial resistance mechanisms which are based on reduction of the overall charge of these polymers. The anionic polymers are linked in various ways to the stress-bearing polymer of the cell envelope, the peptidoglycan, which is made of a highly conserved building block, a disaccharide-pentapeptide moiety that also contains charged residues. This structural element, in spite of its conservation throughout the bacterial world, can undergo genus- and species-specific modifications that also impact significantly on the overall charge of the cell envelope and on the binding affinity of AMPs. The modification reactions involved largely occur on the membrane-bound peptidoglycan building block, the so-called lipid II, which is a most prominent target for AMPs. In this review, we focus on modifications of lipid II and peptidoglycan and discuss their consequences for the interactions with various classes of AMPs, such as defensins, lantibiotics and glyco-(lipo)-peptide antibiotics. This article is part of a Special Issue entitled: Bacterial Resistance to Antimicrobial Peptides.}
}


@article{nurk2017metaspades,
  title = {{{metaSPAdes}}: A New Versatile Metagenomic Assembler},
  shorttitle = {{{metaSPAdes}}},
  author = {Nurk, Sergey and Meleshko, Dmitry and Korobeynikov, Anton and Pevzner, Pavel A.},
  year = {2017},
  month = may,
  journal = {Genome Research},
  volume = {27},
  number = {5},
  pages = {824--834},
  publisher = {{Cold Spring Harbor Lab}},
  issn = {1088-9051, 1549-5469},
  doi = {10.1101/gr.213959.116},
  urldate = {2023-05-16},
  abstract = {While metagenomics has emerged as a technology of choice for analyzing bacterial populations, the assembly of metagenomic data remains challenging, thus stifling biological discoveries. Moreover, recent studies revealed that complex bacterial populations may be composed from dozens of related strains, thus further amplifying the challenge of metagenomic assembly. metaSPAdes addresses various challenges of metagenomic assembly by capitalizing on computational ideas that proved to be useful in assemblies of single cells and highly polymorphic diploid genomes. We benchmark metaSPAdes against other state-of-the-art metagenome assemblers and demonstrate that it results in high-quality assemblies across diverse data sets.},
  langid = {english},
  pmid = {28298430}
}

@article{ochman2000lateral,
  title = {Lateral Gene Transfer and the Nature of Bacterial Innovation},
  author = {Ochman, Howard and Lawrence, Jeffrey G. and Groisman, Eduardo A.},
  year = {2000},
  month = may,
  journal = {Nature},
  volume = {405},
  number = {6784},
  pages = {299--304},
  publisher = {{Nature Publishing Group}},
  issn = {1476-4687},
  doi = {10.1038/35012500},
  urldate = {2023-05-16},
  abstract = {Unlike eukaryotes, which evolve principally through the modification of existing genetic information, bacteria have obtained a significant proportion of their genetic diversity through the acquisition of sequences from distantly related organisms. Horizontal gene transfer produces extremely dynamic genomes in which substantial amounts of DNA are introduced into and deleted from the chromosome. These lateral transfers have effectively changed the ecological and pathogenic character of bacterial species.},
  copyright = {2000 Macmillan Magazines Ltd.},
  langid = {english}
}

@article{pandey2017debgr,
  title = {{{deBGR}}: An Efficient and near-Exact Representation of the Weighted de {{Bruijn}} Graph},
  shorttitle = {{{deBGR}}},
  author = {Pandey, Prashant and Bender, Michael A and Johnson, Rob and Patro, Rob},
  year = {2017},
  month = jul,
  journal = {Bioinformatics},
  volume = {33},
  number = {14},
  pages = {i133-i141},
  issn = {1367-4803},
  doi = {10.1093/bioinformatics/btx261},
  urldate = {2023-05-20},
  abstract = {Almost all de novo short-read genome and transcriptome assemblers start by building a representation of the de Bruijn Graph of the reads they are given as input. Even when other approaches are used for subsequent assembly (e.g. when one is using `long read' technologies like those offered by PacBio or Oxford Nanopore), efficient k-mer processing is still crucial for accurate assembly, and state-of-the-art long-read error-correction methods use de Bruijn Graphs. Because of the centrality of de Bruijn Graphs, researchers have proposed numerous methods for representing de Bruijn Graphs compactly. Some of these proposals sacrifice accuracy to save space. Further, none of these methods store abundance information, i.e. the number of times that each k-mer occurs, which is key in transcriptome assemblers.We present a method for compactly representing the weighted de Bruijn Graph (i.e. with abundance information) with essentially no errors. Our representation yields zero errors while increasing the space requirements by less than 18\textendash 28\% compared to the approximate de Bruijn graph representation in Squeakr. Our technique is based on a simple invariant that all weighted de Bruijn Graphs must satisfy, and hence is likely to be of general interest and applicable in most weighted de Bruijn Graph-based systems.https://github.com/splatlab/debgr.Supplementary data are available at Bioinformatics online.}
}

@article{peng2011metaidba,
  title = {Meta-{{IDBA}}: A de {{Novo}} Assembler for Metagenomic Data},
  shorttitle = {Meta-{{IDBA}}},
  author = {Peng, Yu and Leung, Henry C. M. and Yiu, S. M. and Chin, Francis Y. L.},
  year = {2011},
  month = jul,
  journal = {Bioinformatics},
  volume = {27},
  number = {13},
  pages = {i94-i101},
  issn = {1367-4803},
  doi = {10.1093/bioinformatics/btr216},
  urldate = {2023-05-20},
  abstract = {Motivation: Next-generation sequencing techniques allow us to generate reads from a microbial environment in order to analyze the microbial community. However, assembling of a set of mixed reads from different species to form contigs is a bottleneck of metagenomic research. Although there are many assemblers for assembling reads from a single genome, there are no assemblers for assembling reads in metagenomic data without reference genome sequences. Moreover, the performances of these assemblers on metagenomic data are far from satisfactory, because of the existence of common regions in the genomes of subspecies and species, which make the assembly problem much more complicated.Results: We introduce the Meta-IDBA algorithm for assembling reads in metagenomic data, which contain multiple genomes from different species. There are two core steps in Meta-IDBA. It first tries to partition the de Bruijn graph into isolated components of different species based on an important observation. Then, for each component, it captures the slight variants of the genomes of subspecies from the same species by multiple alignments and represents the genome of one species, using a consensus sequence. Comparison of the performances of Meta-IDBA and existing assemblers, such as Velvet and Abyss for different metagenomic datasets shows that Meta-IDBA can reconstruct longer contigs with similar accuracy.Availability: Meta-IDBA toolkit is available at our website http://www.cs.hku.hk/\textasciitilde alse/metaidba.Contact: ~chin@cs.hku.hk}
}

@article{prakash2012functional,
  title = {Functional Assignment of Metagenomic Data: Challenges and Applications},
  shorttitle = {Functional Assignment of Metagenomic Data},
  author = {Prakash, Tulika and Taylor, Todd D.},
  year = {2012},
  month = nov,
  journal = {Briefings in Bioinformatics},
  volume = {13},
  number = {6},
  pages = {711--727},
  issn = {1467-5463},
  doi = {10.1093/bib/bbs033},
  urldate = {2023-09-29},
  abstract = {Metagenomic sequencing provides a unique opportunity to explore earth's limitless environments harboring scores of yet unknown and mostly unculturable microbes and other organisms. Functional analysis of the metagenomic data plays a central role in projects aiming to explore the most essential questions in microbiology, namely `In a given environment, among the microbes present, what are they doing, and how are they doing it?' Toward this goal, several large-scale metagenomic projects have recently been conducted or are currently underway. Functional analysis of metagenomic data mainly suffers from the vast amount of data generated in these projects. The shear amount of data requires much computational time and storage space. These problems are compounded by other factors potentially affecting the functional analysis, including, sample preparation, sequencing method and average genome size of the metagenomic samples. In addition, the read-lengths generated during sequencing influence sequence assembly, gene prediction and subsequently the functional analysis. The level of confidence for functional predictions increases with increasing read-length. Usually, the most reliable functional annotations for metagenomic sequences are achieved using homology-based approaches against publicly available reference sequence databases. Here, we present an overview of the current state of functional analysis of metagenomic sequence data, bottlenecks frequently encountered and possible solutions in light of currently available resources and tools. Finally, we provide some examples of applications from recent metagenomic studies which have been successfully conducted in spite of the known difficulties.}
}

@article{quince2021strong,
  title = {{{STRONG}}: Metagenomics Strain Resolution on Assembly Graphs},
  shorttitle = {{{STRONG}}},
  author = {Quince, Christopher and Nurk, Sergey and Raguideau, Sebastien and James, Robert and Soyer, Orkun S. and Summers, J. Kimberly and Limasset, Antoine and Eren, A. Murat and Chikhi, Rayan and Darling, Aaron E.},
  year = {2021},
  month = jul,
  journal = {Genome Biology},
  volume = {22},
  number = {1},
  pages = {214},
  issn = {1474-760X},
  doi = {10.1186/s13059-021-02419-7},
  urldate = {2023-05-16},
  abstract = {We introduce STrain Resolution ON assembly Graphs (STRONG), which identifies strains de novo, from multiple metagenome samples. STRONG performs coassembly, and binning into metagenome assembled genomes (MAGs), and stores the coassembly graph prior to variant simplification. This enables the subgraphs and their unitig per-sample coverages, for individual single-copy core genes (SCGs) in each MAG, to be extracted. A Bayesian algorithm, BayesPaths, determines the number of strains present, their haplotypes or sequences on the SCGs, and abundances. STRONG is validated using synthetic communities and for a real anaerobic digestor time series generates haplotypes that match those observed from long Nanopore reads.},
  langid = {english}
}

@misc{rhea,
  title = {{{RHEA}}},
  journal = {Google Docs},
  urldate = {2023-05-20},
  abstract = {Paper deadline: Friday, May 26  Conference submission: https://acm-bcb.org/ (https://acm-bcb.org/2023/index.php?page=call\_for\_papers) Full paper: 8-10 pages  RHEA: Exploring HGT events within metagenomes from long-read contig graphs    Abstract  Along with the influx of publicly available metage...},
  howpublished = {https://docs.google.com/document/u/1/d/1w5z21M3oDwlTY3heEBePLQBrllRkjU6pdrX90BfjQUA/edit?usp=embed\_facebook},
  langid = {english}
}

@article{rocha2018neutralb,
  title = {Neutral {{Theory}}, {{Microbial Practice}}: {{Challenges}} in {{Bacterial Population Genetics}}},
  shorttitle = {Neutral {{Theory}}, {{Microbial Practice}}},
  author = {Rocha, Eduardo P C},
  year = {2018},
  month = jun,
  journal = {Molecular Biology and Evolution},
  volume = {35},
  number = {6},
  pages = {1338--1347},
  issn = {0737-4038},
  doi = {10.1093/molbev/msy078},
  urldate = {2023-05-20},
  abstract = {I detail four major open problems in microbial population genetics with direct implications to the study of molecular evolution: the lack of neutral polymorphism, the modeling of promiscuous genetic exchanges, the genetics of ill-defined populations, and the difficulty of untangling selection and demography in the light of these issues. Together with the historical focus on the study of single nucleotide polymorphism and widespread non-random sampling, these problems limit our understanding of the genetic variation in bacterial populations and their adaptive effects. I argue that we need novel theoretical approaches accounting for pervasive selection and strong genetic linkage to better understand microbial evolution.}
}

@article{saak2023longitudinala,
  title = {Longitudinal, {{Multi-Platform Metagenomics Yields}} a {{High-Quality Genomic Catalog}} and {{Guides}} an {{In Vitro Model}} for {{Cheese Communities}}},
  author = {Saak, Christina C. and Pierce, Emily C. and Dinh, Cong B. and Portik, Daniel and Hall, Richard and Ashby, Meredith and Dutton, Rachel J.},
  year = {2023},
  month = jan,
  journal = {mSystems},
  volume = {8},
  number = {1},
  pages = {e00701-22},
  publisher = {{American Society for Microbiology}},
  doi = {10.1128/msystems.00701-22},
  urldate = {2023-09-27},
  abstract = {Microbiomes are intricately intertwined with human health, geochemical cycles, and food production. While many microbiomes of interest are highly complex and experimentally intractable, cheese rind microbiomes have proven to be powerful model systems for the study of microbial interactions. To provide a more comprehensive view of the genomic potential and temporal dynamics of cheese rind communities, we combined longitudinal, multi-platform metagenomics of three ripening washed-rind cheeses with whole-genome sequencing of community isolates. Sequencing-based approaches revealed a highly reproducible microbial succession in each cheese and the coexistence of closely related Psychrobacter species and enabled the prediction of plasmid and phage diversity and their host associations. In combination with culture-based approaches, we established a genomic catalog and a paired 16-member in vitro washed-rind cheese system. The combination of multi-platform metagenomic time-series data and an in vitro model provides a rich resource for further investigation of cheese rind microbiomes both computationally and experimentally. IMPORTANCE Metagenome sequencing can provide great insights into microbiome composition and function and help researchers develop testable hypotheses. Model microbiomes, such as those composed of cheese rind bacteria and fungi, allow the testing of these hypotheses in a controlled manner. Here, we first generated an extensive longitudinal metagenomic data set. This data set reveals successional dynamics, yields a phyla-spanning bacterial genomic catalog, associates mobile genetic elements with their hosts, and provides insights into functional enrichment of Psychrobacter in the cheese environment. Next, we show that members of the washed-rind cheese microbiome lend themselves to in vitro community reconstruction. This paired metagenomic data and in vitro system can thus be used as a platform for generating and testing hypotheses related to the dynamics within, and the functions associated with, cheese rind microbiomes.}
}

@article{shi2000normalized,
  title = {Normalized Cuts and Image Segmentation},
  author = {Shi, Jianbo and Malik, J.},
  year = {2000},
  month = aug,
  journal = {IEEE Transactions on Pattern Analysis and Machine Intelligence},
  volume = {22},
  number = {8},
  pages = {888--905},
  issn = {1939-3539},
  doi = {10.1109/34.868688},
  abstract = {We propose a novel approach for solving the perceptual grouping problem in vision. Rather than focusing on local features and their consistencies in the image data, our approach aims at extracting the global impression of an image. We treat image segmentation as a graph partitioning problem and propose a novel global criterion, the normalized cut, for segmenting the graph. The normalized cut criterion measures both the total dissimilarity between the different groups as well as the total similarity within the groups. We show that an efficient computational technique based on a generalized eigenvalue problem can be used to optimize this criterion. We applied this approach to segmenting static images, as well as motion sequences, and found the results to be very encouraging.}
}

@misc{skennerton2023minced,
  title = {{{MinCED}} - {{Mining CRISPRs}} in {{Environmental Datasets}}},
  author = {Skennerton, Connor T.},
  year = {2023},
  month = may,
  urldate = {2023-05-30},
  abstract = {Mining CRISPRs in Environmental Datasets},
  copyright = {GPL-3.0}
}

@article{song2021rapid,
  title = {Rapid Screening and Identification of Viral Pathogens in Metagenomic Data},
  author = {Song, Shiyang and Ma, Liangxiao and Xu, Xintian and Shi, Han and Li, Xuan and Liu, Yuanhua and Hao, Pei},
  year = {2021},
  month = dec,
  journal = {BMC Medical Genomics},
  volume = {14},
  number = {6},
  pages = {289},
  issn = {1755-8794},
  doi = {10.1186/s12920-021-01138-z},
  urldate = {2023-05-16},
  abstract = {Virus screening and viral genome reconstruction are urgent and crucial for the rapid identification of viral pathogens, i.e., tracing the source and understanding the pathogenesis when a viral outbreak occurs. Next-generation sequencing (NGS) provides an efficient and unbiased way to identify viral pathogens in host-associated and environmental samples without prior knowledge. Despite the availability of software, data analysis still requires human operations. A mature pipeline is urgently needed when thousands of viral pathogen and viral genome reconstruction samples need to be rapidly identified.}
}

@article{treangen2012repetitive,
  title = {Repetitive {{DNA}} and Next-Generation Sequencing: Computational Challenges and Solutions},
  shorttitle = {Repetitive {{DNA}} and Next-Generation Sequencing},
  author = {Treangen, Todd J. and Salzberg, Steven L.},
  year = {2012},
  month = jan,
  journal = {Nature Reviews Genetics},
  volume = {13},
  number = {1},
  pages = {36--46},
  publisher = {{Nature Publishing Group}},
  issn = {1471-0064},
  doi = {10.1038/nrg3117},
  urldate = {2023-05-16},
  abstract = {New high-throughput sequencing technologies have spurred explosive growth in the use of sequencing to discover mutations and structural variants in the human genome and in the number of projects to sequence and assemble new genomes.Highly efficient algorithms have been developed to align next-generation sequences to genomes, and these algorithms use a variety of strategies to place repetitive reads.Ambiguous mapping of sequences that are derived from repetitive regions makes it difficult to identify true polymorphisms and to reconstruct transcripts.Short read lengths combined with mapping ambiguities lead to false reports of single-nucleotide polymorphisms, inserts, deletions and other sequence variants.When assembling a genome de novo, repetitive sequences can lead to erroneous rearrangements, deletions, collapsed repeats and other assembly errors.Long-range linking information from paired-end reads can overcome some of the difficulties in short-read assembly.},
  copyright = {2011 Nature Publishing Group, a division of Macmillan Publishers Limited. All Rights Reserved.},
  langid = {english}
}

@article{tringe2005metagenomics,
  title = {Metagenomics: {{DNA}} Sequencing of Environmental Samples},
  shorttitle = {Metagenomics},
  author = {Tringe, Susannah Green and Rubin, Edward M.},
  year = {2005},
  month = nov,
  journal = {Nature Reviews Genetics},
  volume = {6},
  number = {11},
  pages = {805--814},
  publisher = {{Nature Publishing Group}},
  issn = {1471-0064},
  doi = {10.1038/nrg1709},
  urldate = {2023-05-16},
  abstract = {DNA sequencing can provide insights into organisms that are difficult to study because they are inaccessible by conventional methods such as laboratory culture.Isolation and sequencing of DNA from mixed communities of organisms (metagenomics) has revealed surprising insights into diversity and evolution.Genomic DNA sequence, and even complete genomes in some cases, has been generated from organisms that exist only in tight association with other organisms, including various obligate symbionts and pathogens, members of natural microbial consortia and an extinct cave bear.Partially assembled or unassembled genomic sequence from complex microbial communities has revealed the existence of novel and environment-specific genes.Advances in DNA sequencing technology and computational methods promise to accelerate progress in metagenomics.},
  copyright = {2005 Nature Publishing Group},
  langid = {english}
}

@article{vicedomini2013gamngs,
  title = {{{GAM-NGS}}: Genomic Assemblies Merger for next Generation Sequencing},
  shorttitle = {{{GAM-NGS}}},
  author = {Vicedomini, Riccardo and Vezzi, Francesco and Scalabrin, Simone and Arvestad, Lars and Policriti, Alberto},
  year = {2013},
  month = apr,
  journal = {BMC Bioinformatics},
  volume = {14},
  number = {7},
  pages = {S6},
  issn = {1471-2105},
  doi = {10.1186/1471-2105-14-S7-S6},
  urldate = {2023-05-20},
  abstract = {In recent years more than 20 assemblers have been proposed to tackle the hard task of assembling NGS data. A common heuristic when assembling a genome is to use several assemblers and then select the best assembly according to some criteria. However, recent results clearly show that some assemblers lead to better statistics than others on specific regions but are outperformed on other regions or on different evaluation measures. To limit these problems we developed GAM-NGS (Genomic Assemblies Merger for Next Generation Sequencing), whose primary goal is to merge two or more assemblies in order to enhance contiguity and correctness of both. GAM-NGS does not rely on global alignment: regions of the two assemblies representing the same genomic locus (called blocks) are identified through reads' alignments and stored in a weighted graph. The merging phase is carried out with the help of this weighted graph that allows an optimal resolution of local problematic regions.}
}

@article{vonluxburg2007tutorial,
  title = {A Tutorial on Spectral Clustering},
  author = {{von Luxburg}, Ulrike},
  year = {2007},
  month = dec,
  journal = {Statistics and Computing},
  volume = {17},
  number = {4},
  pages = {395--416},
  issn = {1573-1375},
  doi = {10.1007/s11222-007-9033-z},
  urldate = {2023-05-17},
  abstract = {In recent years, spectral clustering has become one of the most popular modern clustering algorithms. It is simple to implement, can be solved efficiently by standard linear algebra software, and very often outperforms traditional clustering algorithms such as the k-means algorithm. On the first glance spectral clustering appears slightly mysterious, and it is not obvious to see why it works at all and what it really does. The goal of this tutorial is to give some intuition on those questions. We describe different graph Laplacians and their basic properties, present the most common spectral clustering algorithms, and derive those algorithms from scratch by several different approaches. Advantages and disadvantages of the different spectral clustering algorithms are discussed.},
  langid = {english}
}

@article{vonmeijenfeldt2019robust,
  title = {Robust Taxonomic Classification of Uncharted Microbial Sequences and Bins with {{CAT}} and {{BAT}}},
  author = {{von Meijenfeldt}, F. A. Bastiaan and Arkhipova, Ksenia and Cambuy, Diego D. and Coutinho, Felipe H. and Dutilh, Bas E.},
  year = {2019},
  month = oct,
  journal = {Genome Biology},
  volume = {20},
  number = {1},
  pages = {217},
  issn = {1474-760X},
  doi = {10.1186/s13059-019-1817-x},
  urldate = {2023-05-03},
  abstract = {Current-day metagenomics analyses increasingly involve de novo taxonomic classification of long DNA sequences and metagenome-assembled genomes. Here, we show that the conventional best-hit approach often leads to classifications that are too specific, especially when the sequences represent novel deep lineages. We present a classification method that integrates multiple signals to classify sequences (Contig Annotation Tool, CAT) and metagenome-assembled genomes (Bin Annotation Tool, BAT). Classifications are automatically made at low taxonomic ranks if closely related organisms are present in the reference database and at higher ranks otherwise. The result is a high classification precision even for sequences from considerably unknown organisms.}
}

@article{wang2015xander,
  title = {Xander: Employing a Novel Method for Efficient Gene-Targeted Metagenomic Assembly},
  shorttitle = {Xander},
  author = {Wang, Qiong and Fish, Jordan A. and Gilman, Mariah and Sun, Yanni and Brown, C. Titus and Tiedje, James M. and Cole, James R.},
  year = {2015},
  month = aug,
  journal = {Microbiome},
  volume = {3},
  number = {1},
  pages = {32},
  issn = {2049-2618},
  doi = {10.1186/s40168-015-0093-6},
  urldate = {2023-05-20},
  abstract = {Metagenomics can provide important insight into microbial communities. However, assembling metagenomic datasets has proven to be computationally challenging. Current methods often assemble only fragmented partial genes.}
}

@article{weitz2013phage,
  title = {Phage\textendash Bacteria Infection Networks},
  author = {Weitz, Joshua S. and Poisot, Timoth{\'e}e and Meyer, Justin R. and Flores, Cesar O. and Valverde, Sergi and Sullivan, Matthew B. and Hochberg, Michael E.},
  year = {2013},
  month = feb,
  journal = {Trends in Microbiology},
  volume = {21},
  number = {2},
  pages = {82--91},
  issn = {0966-842X},
  doi = {10.1016/j.tim.2012.11.003},
  urldate = {2023-05-16},
  abstract = {Phage and their bacterial hosts are the most abundant and genetically diverse group of organisms on the planet. Given their dominance, it is no wonder that many recent studies have found that phage\textendash bacteria interactions strongly influence global biogeochemical cycles, incidence of human diseases, productivity of industrial microbial commodities, and patterns of microbial genome diversity. Unfortunately, given the extreme diversity and complexity of microbial communities, traditional analyses fail to characterize interaction patterns and underlying processes. Here, we review emerging systems approaches that combine empirical data with rigorous theoretical analysis to study phage\textendash bacterial interactions as networks rather than as coupled interactions in isolation.},
  langid = {english}
}

@article{wick2015bandage,
  title = {Bandage: Interactive Visualization of de Novo Genome Assemblies},
  shorttitle = {Bandage},
  author = {Wick, Ryan R. and Schultz, Mark B. and Zobel, Justin and Holt, Kathryn E.},
  year = {2015},
  month = oct,
  journal = {Bioinformatics},
  volume = {31},
  number = {20},
  pages = {3350--3352},
  issn = {1367-4803},
  doi = {10.1093/bioinformatics/btv383},
  urldate = {2023-09-27},
  abstract = {Summary: Although de novo assembly graphs contain assembled contigs (nodes), the connections between those contigs (edges) are difficult for users to access. Bandage (a Bioinformatics Application for Navigating De~novo Assembly Graphs Easily) is a tool for visualizing assembly graphs with connections. Users can zoom in to specific areas of the graph and interact with it by moving nodes, adding labels, changing colors and extracting sequences. BLAST searches can be performed within the Bandage graphical user interface and the hits are displayed as highlights in the graph. By displaying connections between contigs, Bandage presents new possibilities for analyzing de novo assemblies that are not possible through investigation of contigs alone.Availability and implementation: Source code and binaries are freely available at https://github.com/rrwick/Bandage. Bandage is implemented in C++ and supported on Linux, OS X and Windows. A full feature list and screenshots are available at http://rrwick.github.io/Bandage.Contact: ~rrwick@gmail.comSupplementary information ~: ~Supplementary data are available at Bioinformatics online.}
}

@article{wick2019performance,
  title = {Performance of Neural Network Basecalling Tools for {{Oxford Nanopore}} Sequencing},
  author = {Wick, Ryan R. and Judd, Louise M. and Holt, Kathryn E.},
  year = {2019},
  month = jun,
  volume = {20},
  pages = {129},
  issn = {1474-760X},
  doi = {10.1186/s13059-019-1727-y},
  abstract = {Basecalling, the computational process of translating raw electrical signal to nucleotide sequence, is of critical importance to the sequencing platforms produced by Oxford Nanopore Technologies (ONT). Here, we examine the performance of different basecalling tools, looking at accuracy at the level of bases within individual reads and at majority-rule consensus basecalls in an assembly. We also investigate some additional aspects of basecalling: training using a taxon-specific dataset, using a larger neural network model and improving consensus basecalls in an assembly by additional signal-level analysis with Nanopolish.},
  journal = {Genome Biology},
  number = {1}
}

@article{xiang2023unitig,
  title = {Unitig Level Assembly Graph Based Metagenome-Assembled Genome Refiner ({{UGMAGrefiner}}): {{A}} Tool to Increase Completeness and Resolution of Metagenome-Assembled Genomes},
  shorttitle = {Unitig Level Assembly Graph Based Metagenome-Assembled Genome Refiner ({{UGMAGrefiner}})},
  author = {Xiang, Baoyu and Zhao, Liping and Zhang, Menghui},
  year = {2023},
  month = jan,
  journal = {Computational and Structural Biotechnology Journal},
  volume = {21},
  pages = {2394--2404},
  issn = {2001-0370},
  doi = {10.1016/j.csbj.2023.03.030},
  urldate = {2023-05-20},
  abstract = {De novo assembly of next generation metagenomic reads is widely used to provide taxonomic and functional information of genomes in a microbial community. As strains are functionally specific, recovery of strain-resolved genomes is important but still a challenge. Unitigs and assembly graphs are mid-products generated during the assembly of reads into contigs, and they provide higher resolution for sequences connection information. In this study, we propose a new approach UGMAGrefiner (a unitig level assembly graph-based metagenome-assembled Genome refiner), which uses the connection and coverage information from unitig level assembly graphs to recruit unbinned unitigs to MAGs, adjust binning result, and infer unitigs shared by multiple MAGs. In two simulated datasets (Simdata and CAMI data) and one real dataset (GD02), it outperforms two state-of-the-art assembly graph-based binning refine tools in the refinement of MAGs' quality by stably increasing the completeness of genomes. UGMAGrefiner can identify genome specific clusters of genomes with below 99\% average nucleotide identity for homologous sequences. For MAGs mixed with 99\% similarity genome clusters, it could distinguish 8 out of 9 genomes in Simdata and 8 out of 12 genomes in CAMI data. In GD02 data, it could identify 16 new unitig clusters representing genome specific regions of mixed genomes and 4 unitig clusters representing new genomes from total 135 MAGs for further functional analysis. UGMAGrefiner provides an efficient way to obtain more complete MAGs and study genome specific functions. It will be useful to improve taxonomic and functional information of genomes after de novo assembly.},
  langid = {english}
}

@article{yahara2021longread,
  title = {Long-Read Metagenomics Using {{PromethION}} Uncovers Oral Bacteriophages and Their Interaction with Host Bacteria},
  author = {Yahara, Koji and Suzuki, Masato and Hirabayashi, Aki and Suda, Wataru and Hattori, Masahira and Suzuki, Yutaka and Okazaki, Yusuke},
  year = {2021},
  month = jan,
  journal = {Nature Communications},
  volume = {12},
  number = {1},
  pages = {27},
  publisher = {{Nature Publishing Group}},
  issn = {2041-1723},
  doi = {10.1038/s41467-020-20199-9},
  urldate = {2023-05-16},
  abstract = {Bacteriophages (phages), or bacterial viruses, are very diverse and highly abundant worldwide, including as a part of the human microbiomes. Although a few metagenomic studies have focused on oral phages, they relied on short-read sequencing. Here, we conduct a long-read metagenomic study of human saliva using PromethION. Our analyses, which integrate both PromethION and HiSeq data of {$>$}30\,Gb per sample with low human DNA contamination, identify hundreds of viral contigs; 0\textendash 43.8\% and 12.5\textendash 56.3\% of the confidently predicted phages and prophages, respectively, do not cluster with those reported previously. Our analyses demonstrate enhanced scaffolding, and the ability to place a prophage in its host genomic context and enable its taxonomic classification. Our analyses also identify a Streptococcus phage/prophage group and nine jumbo phages/prophages. 86\% of the phage/prophage group and 67\% of the jumbo phages/prophages contain remote homologs of antimicrobial resistance genes. Pan-genome analysis of the phages/prophages reveals remarkable diversity, identifying 0.3\% and 86.4\% of the genes as core and singletons, respectively. Furthermore, our study suggests that oral phages present in human saliva are under selective pressure to escape CRISPR immunity. Our study demonstrates the power of long-read metagenomics utilizing PromethION in uncovering bacteriophages and their interaction with host bacteria.},
  copyright = {2021 The Author(s)},
  langid = {english}
}

@article{yang2021review,
  title = {A Review of Computational Tools for Generating Metagenome-Assembled Genomes from Metagenomic Sequencing Data},
  author = {Yang, Chao and Chowdhury, Debajyoti and Zhang, Zhenmiao and Cheung, William K. and Lu, Aiping and Bian, Zhaoxiang and Zhang, Lu},
  year = {2021},
  month = jan,
  journal = {Computational and Structural Biotechnology Journal},
  volume = {19},
  pages = {6301--6314},
  issn = {2001-0370},
  doi = {10.1016/j.csbj.2021.11.028},
  urldate = {2023-05-16},
  abstract = {Metagenomic sequencing provides a culture-independent avenue to investigate the complex microbial communities by constructing metagenome-assembled genomes (MAGs). A MAG represents a microbial genome by a group of sequences from genome assembly with similar characteristics. It enables us to identify novel species and understand their potential functions in a dynamic ecosystem. Many computational tools have been developed to construct and annotate MAGs from metagenomic sequencing, however, there is a prominent gap to comprehensively introduce their background and practical performance. In this paper, we have thoroughly investigated the computational tools designed for both upstream and downstream analyses, including metagenome assembly, metagenome binning, gene prediction, functional annotation, taxonomic classification, and profiling. We have categorized the commonly used tools into unique groups based on their functional background and introduced the underlying core algorithms and associated information to demonstrate a comparative outlook. Furthermore, we have emphasized the computational requisition and offered guidance to the users to select the most efficient tools. Finally, we have indicated current limitations, potential solutions, and future perspectives for further improving the tools of MAG construction and annotation. We believe that our work provides a consolidated resource for the current stage of MAG studies and shed light on the future development of more effective MAG analysis tools on metagenomic sequencing.},
  langid = {english}
}

@article{zeevi2019structurala,
  title = {Structural Variation in the Gut Microbiome Associates with Host Health},
  author = {Zeevi, David and Korem, Tal and Godneva, Anastasia and Bar, Noam and Kurilshikov, Alexander and {Lotan-Pompan}, Maya and Weinberger, Adina and Fu, Jingyuan and Wijmenga, Cisca and Zhernakova, Alexandra and Segal, Eran},
  year = {2019},
  month = apr,
  journal = {Nature},
  volume = {568},
  number = {7750},
  pages = {43--48},
  publisher = {{Nature Publishing Group}},
  issn = {1476-4687},
  doi = {10.1038/s41586-019-1065-y},
  urldate = {2023-05-20},
  abstract = {Differences in the presence of even a few genes between otherwise identical bacterial strains may result in critical phenotypic differences. Here we systematically identify microbial genomic structural variants (SVs) and find them to be prevalent in the human gut microbiome across phyla and to replicate in different cohorts. SVs are enriched for CRISPR-associated and antibiotic-producing functions and depleted from housekeeping genes, suggesting that they have a role in microbial adaptation. We find multiple associations between SVs and host disease risk factors, many of which replicate in an independent cohort. Exploring genes that are~clustered in the same SV, we uncover several possible mechanistic links between the microbiome and its host, including a region in Anaerostipes hadrus that encodes a composite inositol catabolism-butyrate biosynthesis pathway, the presence of which is associated with lower host metabolic disease risk. Overall, our results uncover a nascent layer of variability in the microbiome~that is associated with microbial adaptation and host health.},
  copyright = {2019 The Author(s), under exclusive licence to Springer Nature Limited},
  langid = {english}
}

@article{zhang2021spacepharer,
  title = {{{SpacePHARER}}: Sensitive Identification of Phages from {{CRISPR}} Spacers in Prokaryotic Hosts},
  shorttitle = {{{SpacePHARER}}},
  author = {Zhang, Ruoshi and Mirdita, Milot and Levy Karin, Eli and Norroy, Clovis and Galiez, Clovis and S{\"o}ding, Johannes},
  year = {2021},
  month = oct,
  journal = {Bioinformatics},
  volume = {37},
  number = {19},
  pages = {3364--3366},
  issn = {1367-4803},
  doi = {10.1093/bioinformatics/btab222},
  urldate = {2023-05-30},
  abstract = {SpacePHARER (CRISPR Spacer Phage\textendash Host Pair Finder) is a sensitive and fast tool for de novo prediction of phage\textendash host relationships via identifying phage genomes that match CRISPR spacers in genomic or metagenomic data. SpacePHARER gains sensitivity by comparing spacers and phages at the protein level, optimizing its scores for matching very short sequences, and combining evidence from multiple matches, while controlling for false positives. We demonstrate SpacePHARER by searching a comprehensive spacer list against all complete phage genomes.SpacePHARER is available as an open-source (GPLv3), user-friendly command-line software for Linux and macOS: https://github.com/soedinglab/spacepharer.Supplementary data are available at Bioinformatics online.}
}

@article{narzisi2018genomewide,
  title = {Genome-Wide Somatic Variant Calling Using Localized Colored de {{Bruijn}} Graphs},
  author = {Narzisi, Giuseppe and Corvelo, Andr{\'e} and Arora, Kanika and Bergmann, Ewa A. and Shah, Minita and Musunuri, Rajeeva and Emde, Anne-Katrin and Robine, Nicolas and Vacic, Vladimir and Zody, Michael C.},
  year = {2018},
  month = mar,
  journal = {Communications Biology},
  volume = {1},
  number = {1},
  pages = {1--9},
  publisher = {Nature Publishing Group},
  issn = {2399-3642},
  doi = {10.1038/s42003-018-0023-9},
  urldate = {2024-03-14},
  abstract = {Reliable detection of somatic variations is of critical importance in cancer research. Here we present Lancet, an accurate and sensitive somatic variant caller, which detects SNVs and indels by jointly analyzing reads from tumor and matched normal samples using colored de Bruijn graphs. We demonstrate, through extensive experimental comparison on synthetic and real whole-genome sequencing datasets, that Lancet has better accuracy, especially for indel detection, than widely used somatic callers, such as MuTect, MuTect2, LoFreq, Strelka, and Strelka2. Lancet features a reliable variant scoring system, which is essential for variant prioritization, and detects low-frequency mutations without sacrificing the sensitivity to call longer insertions and deletions empowered by the local-assembly engine. In addition to genome-wide analysis, Lancet allows inspection of somatic variants in graph space, which augments the traditional read alignment visualization to help confirm a variant of interest. Lancet is available as an open-source program at https://github.com/nygenome/lancet.},
  copyright = {2018 The Author(s)},
  langid = {english}
}

@misc{gupta2021findinga,
  title = {Finding {{All Bounded-Length Simple Cycles}} in a {{Directed Graph}}},
  author = {Gupta, Anshul and Suzumura, Toyotaro},
  year = {2021},
  month = may,
  number = {arXiv:2105.10094},
  eprint = {2105.10094},
  primaryclass = {cs},
  publisher = {arXiv},
  doi = {10.48550/arXiv.2105.10094},
  urldate = {2024-03-20},
  abstract = {A new efficient algorithm is presented for finding all simple cycles that satisfy a length constraint in a directed graph. When the number of vertices is non-trivial, most cycle-finding problems are of practical interest for sparse graphs only. We show that for a class of sparse graphs in which the vertex degrees are almost uniform, our algorithm can find all cycles of length less than or equal to \$k\$ in \$O((c+n)(k-1)d\^{}k)\$ steps, where \$n\$ is the number of vertices, \$c\$ is the total number of cycles discovered, \$d\$ is the average degree of the graph's vertices, and \$k {$>$} 1\$. While our analysis for the running time addresses only a class of sparse graphs, we provide empirical and experimental evidence of the efficiency of the algorithm for general sparse graphs. This algorithm is a significant improvement over the only other deterministic algorithm for this problem known to us; it also lends itself to massive parallelism. Experimental results of a serial implementation on some large real-world graphs are presented.},
  archiveprefix = {arxiv}
}
